# Supplementary material for: Integrated mitogenome and Y chromosome analysis untangles the complex origin of African pigs
Source: iScience. 2025 Nov 27;29(1):114252. doi: 10.1016/j.isci.2025.114252 (PMC12775879; doi:10.1016/j.isci.2025.114252)
Supplement: Data S2. The ABC prior distributions of the parameters and simulated time estimates of the groups in the colonization models of sub-haplogroup E2 [file mmc3.xlsx]

## Sheet: Data S2
Data S2 The ABC prior distributions of the parameters and simulated time estimates of the groups in the colonization models of sub-haplogroup E2
SCENARIO 1	Parameters	Prior distribution	Parameters constraints	Posterior parameter estimation
Sub-haplogroup E2				Median	95% CI	RMAE
Europe effective population size	NEEUR	Uniform[10,000−500,000]		94500	17,500-416,000	0.501
West Africa effective population size	NEWA	Uniform[10,000−500,000]		24400	11,400-179,000	0.406
East Africa effective population size	NEEA	Uniform[10,000−500,000]		65400	11,700-439,000	1.75
Divergence time EA from WA	t1	Uniform[4−6000]	t2>t1	1.98 thousand years ago	159years-4.98thousand years ago	0.36
Divergence time WA from Euro	t2	Uniform[4−6000]		5.25 thousand years ago	2.6-5.97 thousand years ago	0.132
Mean mutation rate per generation for mitochondrial marker	µ*	Uniform[10^-8,10^-7]
SCENARIO 2	Parameters	Prior distribution	Parameters constraints	Posterior parameter estimation
Sub-haplogroup E2				Median	95% CI	RMAE
Europe effective population size	NEEUR	Uniform[10,000−500,000]		120000	23,100-362,000	0.605
East Africa effective population size	NEEA	Uniform[10,000−500,000]		21400	10,700-279,000	0.758
West Africa effective population size	NEWA	Uniform[10,000−500,000]		249000	21,500-490,000	0.603
Divergence time WA from EA	t1	Uniform[4−6000]	t2>t1	6.23 thousand years ago	475years-11.1 thousand years ago	0.422
Divergence time EA from Euro	t2	Uniform[4−6000]		10.4 thousand years ago	5.58-11.9 thousand years ago	0.661
Mean mutation rate per generation for mitochondrial marker	µ*	Uniform[10^-8,10^-7]
NOTE:Female generation time is assumed to be one year
Abbreviations
(RMAE) -Relative median of the absolute error
(ABC) -Approximate Bayesian Computation
