# Supplementary material for: Integrated mitogenome and Y chromosome analysis untangles the complex origin of African pigs
Source: iScience. 2025 Nov 27;29(1):114252. doi: 10.1016/j.isci.2025.114252 (PMC12775879; doi:10.1016/j.isci.2025.114252)
Supplement: Data S6. Genetic diversity indices computed for haplogroup D African indigenous pigs [file mmc7.xlsx]

## Sheet: Data S6
Data S6 Genetic diversity indices
Sample ID	Sample size	No.Haplotypes	Nucleotide Diversity	Gene diversity	Tajima's D	Fu's F
EastAsian pigs	588	317	0.0014(+/-0.0007)	0.9815 (+/-0.0025)	*-2.4822	*-23.3710
European pigs	66	30	0.0010(+/-0.0005)	0.9385(+/-0.0162)	-1.2227	-1.9262
SouthAsian pigs	40	33	0.0025(+/-0.0012)	0.9821(+/-0.0129)	-1.2536	-3.4389
African pigs	212	98	0.0019(+/-0.0009)	0.9800(+/-0.0032)	*-2.1653	*-20.2689
East African pig	128	56	0.0020(+/-0.0010)	0.9642(+/-0.0071)	*-2.0705	-1.7938
West African pigs	83	43	0.0014(+/-0.0007)	0.9612(+/-0.0107)	-1.2878	-3.8742
* P-value is significant
