# Supplementary material for: Integrated mitogenome and Y chromosome analysis untangles the complex origin of African pigs
Source: iScience. 2025 Nov 27;29(1):114252. doi: 10.1016/j.isci.2025.114252 (PMC12775879; doi:10.1016/j.isci.2025.114252)
Supplement: Data S1. Information for datasets and samples used in this study — (A) Mitogenomes used, their inferred haplogroups and population IDs. (B) Y chromosomes used based on the validity of male sexes of the studied populations. (C) Depth coverage values of X, Y, and autosomes with the inclusion of both X/autosome and Y/autosome ratios used to validate the Y chromosomes. [file mmc2.xlsx]

## Sheet: Data S1a
Data S1a Mitogenome inferred haplogroups and population IDs
Sample_ID	Breed/Species	Country	Region/Continent	Sub_Haplogroups*	Macro_Haplogroups*	Source	NCBI ACCESSION ID
Angolan_SAMEA12075521.MT	Domestic pig (Sus scrofa domesticus)	Angola	west-central coast of Southern Africa/Africa	E2	E	ERR8316584	N/A
Angolan_SAMEA12075522.MT	Domestic pig (Sus scrofa domesticus)	Angola	west-central coast of Southern Africa/Africa	E2	E	ERR8316586	N/A
Angolan_SAMEA12075523.MT	Domestic pig (Sus scrofa domesticus)	Angola	west-central coast of Southern Africa/Africa	E2	E	ERR8316588	N/A
Benin002	Domestic pig (Sus scrofa domesticus)	Benin	West Africa/Africa	D1h	D	This study	PQ388808
Benin006	Domestic pig (Sus scrofa domesticus)	Benin	West Africa/Africa	D1h	D	This study	PQ388809
Benin007	Domestic pig (Sus scrofa domesticus)	Benin	West Africa/Africa	E1a1a1	E	This study	PQ389138
Benin009	Domestic pig (Sus scrofa domesticus)	Benin	West Africa/Africa	E1a1a1	E	This study	PQ389228
Benin010	Domestic pig (Sus scrofa domesticus)	Benin	West Africa/Africa	E1a1a1	E	This study	PQ389229
Benin011	Domestic pig (Sus scrofa domesticus)	Benin	West Africa/Africa	E1a1a1	E	This study	PQ389230
Benin012	Domestic pig (Sus scrofa domesticus)	Benin	West Africa/Africa	E1a1a1	E	This study	PQ389231
Benin013	Domestic pig (Sus scrofa domesticus)	Benin	West Africa/Africa	E1a1a1	E	This study	PQ389232
Benin015	Domestic pig (Sus scrofa domesticus)	Benin	West Africa/Africa	E1a1a1	E	This study	PQ389233
Benin016	Domestic pig (Sus scrofa domesticus)	Benin	West Africa/Africa	E1a1a1	E	This study	PQ389234
Benin018	Domestic pig (Sus scrofa domesticus)	Benin	West Africa/Africa	E1a1a1	E	This study	PQ389246
Benin020	Domestic pig (Sus scrofa domesticus)	Benin	West Africa/Africa	E1a1a1	E	This study	PQ389245
Benin023	Domestic pig (Sus scrofa domesticus)	Benin	West Africa/Africa	E1a1a1	E	This study	PQ389235
Benin024	Domestic pig (Sus scrofa domesticus)	Benin	West Africa/Africa	E1a1a1	E	This study	PQ389236
Benin025	Domestic pig (Sus scrofa domesticus)	Benin	West Africa/Africa	E1a1a1	E	This study	PQ389183
Benin027	Domestic pig (Sus scrofa domesticus)	Benin	West Africa/Africa	E2	E	This study	PQ389288
Benin029	Domestic pig (Sus scrofa domesticus)	Benin	West Africa/Africa	E1a1a1	E	This study	PQ389184
Benin033	Domestic pig (Sus scrofa domesticus)	Benin	West Africa/Africa	D1h	D	This study	PQ388824
Benin035	Domestic pig (Sus scrofa domesticus)	Benin	West Africa/Africa	D1a1	D	This study	PQ388558
Benin038	Domestic pig (Sus scrofa domesticus)	Benin	West Africa/Africa	E1a1a1	E	This study	PQ389185
Benin039	Domestic pig (Sus scrofa domesticus)	Benin	West Africa/Africa	D1a1	D	This study	PQ388567
Benin041	Domestic pig (Sus scrofa domesticus)	Benin	West Africa/Africa	E1a1a1	E	This study	PQ389237
Benin043	Domestic pig (Sus scrofa domesticus)	Benin	West Africa/Africa	E1a1a1	E	This study	PQ389186
Benin044	Domestic pig (Sus scrofa domesticus)	Benin	West Africa/Africa	E2	E	This study	PQ389289
Benin045	Domestic pig (Sus scrofa domesticus)	Benin	West Africa/Africa	E2	E	This study	PQ389290
Benin049	Domestic pig (Sus scrofa domesticus)	Benin	West Africa/Africa	E2	E	This study	PQ389291
Benin052	Domestic pig (Sus scrofa domesticus)	Benin	West Africa/Africa	E1a1b2	E	This study	PQ389252
Benin053	Domestic pig (Sus scrofa domesticus)	Benin	West Africa/Africa	E1a1a1	E	This study	PQ389187
Benin055	Domestic pig (Sus scrofa domesticus)	Benin	West Africa/Africa	E1a1a1	E	This study	PQ389188
Benin056	Domestic pig (Sus scrofa domesticus)	Benin	West Africa/Africa	D1a1	D	This study	PQ388568
Benin057	Domestic pig (Sus scrofa domesticus)	Benin	West Africa/Africa	D1h	D	This study	PQ388810
Benin058	Domestic pig (Sus scrofa domesticus)	Benin	West Africa/Africa	D1h	D	This study	PQ388811
Benin059	Domestic pig (Sus scrofa domesticus)	Benin	West Africa/Africa	E2	E	This study	PQ389292
Benin060	Domestic pig (Sus scrofa domesticus)	Benin	West Africa/Africa	D1a1	D	This study	PQ388569
Benin062	Domestic pig (Sus scrofa domesticus)	Benin	West Africa/Africa	D1a1	D	This study	PQ388762
Benin064	Domestic pig (Sus scrofa domesticus)	Benin	West Africa/Africa	E2	E	This study	PQ389293
Benin065	Domestic pig (Sus scrofa domesticus)	Benin	West Africa/Africa	D1a1	D	This study	PQ388573
Benin066	Domestic pig (Sus scrofa domesticus)	Benin	West Africa/Africa	D1h	D	This study	PQ388829
Benin070	Domestic pig (Sus scrofa domesticus)	Benin	West Africa/Africa	E2	E	This study	PQ389367
Benin071	Domestic pig (Sus scrofa domesticus)	Benin	West Africa/Africa	E2	E	This study	PQ389368
Benin072	Domestic pig (Sus scrofa domesticus)	Benin	West Africa/Africa	E1a1a1	E	This study	PQ389181
Benin073	Domestic pig (Sus scrofa domesticus)	Benin	West Africa/Africa	E2	E	This study	PQ389369
Benin074	Domestic pig (Sus scrofa domesticus)	Benin	West Africa/Africa	E1a1a1	E	This study	PQ389189
Benin076	Domestic pig (Sus scrofa domesticus)	Benin	West Africa/Africa	D1a1	D	This study	PQ388570
Benin078	Domestic pig (Sus scrofa domesticus)	Benin	West Africa/Africa	E1a1a1	E	This study	PQ389190
Benin080	Domestic pig (Sus scrofa domesticus)	Benin	West Africa/Africa	D1h	D	This study	PQ388821
Benin082	Domestic pig (Sus scrofa domesticus)	Benin	West Africa/Africa	E2	E	This study	PQ389370
Benin083	Domestic pig (Sus scrofa domesticus)	Benin	West Africa/Africa	D1h	D	This study	PQ388812
Benin085	Domestic pig (Sus scrofa domesticus)	Benin	West Africa/Africa	D1h	D	This study	PQ388834
Benin087	Domestic pig (Sus scrofa domesticus)	Benin	West Africa/Africa	D1h	D	This study	PQ388813
Benin089	Domestic pig (Sus scrofa domesticus)	Benin	West Africa/Africa	D1h	D	This study	PQ388835
Benin092	Domestic pig (Sus scrofa domesticus)	Benin	West Africa/Africa	D1h	D	This study	PQ388814
Benin093	Domestic pig (Sus scrofa domesticus)	Benin	West Africa/Africa	E1a1a1	E	This study	PQ389139
Benin094	Domestic pig (Sus scrofa domesticus)	Benin	West Africa/Africa	E2	E	This study	PQ389294
Benin097	Domestic pig (Sus scrofa domesticus)	Benin	West Africa/Africa	E1a1a1	E	This study	PQ389191
Benin098	Domestic pig (Sus scrofa domesticus)	Benin	West Africa/Africa	D1h	D	This study	PQ388815
Benin099	Domestic pig (Sus scrofa domesticus)	Benin	West Africa/Africa	E1a1a1	E	This study	PQ389140
Benin100	Domestic pig (Sus scrofa domesticus)	Benin	West Africa/Africa	E1a1a1	E	This study	PQ389192
Benin101	Domestic pig (Sus scrofa domesticus)	Benin	West Africa/Africa	E1a1a1	E	This study	PQ389193
Benin103	Domestic pig (Sus scrofa domesticus)	Benin	West Africa/Africa	E1a1a1	E	This study	PQ389141
Benin104	Domestic pig (Sus scrofa domesticus)	Benin	West Africa/Africa	E1a1a1	E	This study	PQ389238
Benin105	Domestic pig (Sus scrofa domesticus)	Benin	West Africa/Africa	E1a1a1	E	This study	PQ389239
Benin106	Domestic pig (Sus scrofa domesticus)	Benin	West Africa/Africa	D1h	D	This study	PQ388816
Benin107	Domestic pig (Sus scrofa domesticus)	Benin	West Africa/Africa	D1h	D	This study	PQ388817
Benin109	Domestic pig (Sus scrofa domesticus)	Benin	West Africa/Africa	E1a1a1	E	This study	PQ389240
Benin110	Domestic pig (Sus scrofa domesticus)	Benin	West Africa/Africa	E1a1a1	E	This study	PQ389194
Benin112	Domestic pig (Sus scrofa domesticus)	Benin	West Africa/Africa	E1a1a1	E	This study	PQ389241
Benin113	Domestic pig (Sus scrofa domesticus)	Benin	West Africa/Africa	E2	E	This study	PQ389322
Benin118	Domestic pig (Sus scrofa domesticus)	Benin	West Africa/Africa	E2	E	This study	PQ389295
Benin119	Domestic pig (Sus scrofa domesticus)	Benin	West Africa/Africa	E2	E	This study	PQ389296
Benin120	Domestic pig (Sus scrofa domesticus)	Benin	West Africa/Africa	D1h	D	This study	PQ388818
Benin121	Domestic pig (Sus scrofa domesticus)	Benin	West Africa/Africa	D1h	D	This study	PQ388819
Benin122	Domestic pig (Sus scrofa domesticus)	Benin	West Africa/Africa	E2	E	This study	PQ389297
Benin125	Domestic pig (Sus scrofa domesticus)	Benin	West Africa/Africa	E1a1a1	E	This study	PQ389195
Benin126	Domestic pig (Sus scrofa domesticus)	Benin	West Africa/Africa	E2	E	This study	PQ389298
Benin127	Domestic pig (Sus scrofa domesticus)	Benin	West Africa/Africa	E2	E	This study	PQ389299
Benin130	Domestic pig (Sus scrofa domesticus)	Benin	West Africa/Africa	E1a1a1	E	This study	PQ389196
Benin131	Domestic pig (Sus scrofa domesticus)	Benin	West Africa/Africa	D1a1	D	This study	PQ388873
Benin132	Domestic pig (Sus scrofa domesticus)	Benin	West Africa/Africa	D1h	D	This study	PQ389092
Cameroon293	Domestic pig (Sus scrofa domesticus)	Cameroon	West Africa/Africa	E2	E	This study	PQ389371
Cameroon294	Domestic pig (Sus scrofa domesticus)	Cameroon	West Africa/Africa	E2	E	This study	PQ389391
Cameroon295	Domestic pig (Sus scrofa domesticus)	Cameroon	West Africa/Africa	D3a1	D	This study	PQ389028
Cameroon296	Domestic pig (Sus scrofa domesticus)	Cameroon	West Africa/Africa	E2	E	This study	PQ389395
Cameroon297	Domestic pig (Sus scrofa domesticus)	Cameroon	West Africa/Africa	E2	E	This study	PQ389372
Cameroon298	Domestic pig (Sus scrofa domesticus)	Cameroon	West Africa/Africa	E2	E	This study	PQ389373
Cameroon299	Domestic pig (Sus scrofa domesticus)	Cameroon	West Africa/Africa	D3a1	D	This study	PQ389030
Cameroon300	Domestic pig (Sus scrofa domesticus)	Cameroon	West Africa/Africa	D3a1	D	This study	PQ389029
Cameroon301	Domestic pig (Sus scrofa domesticus)	Cameroon	West Africa/Africa	D3a1	D	This study	PQ389045
Cameroon302	Domestic pig (Sus scrofa domesticus)	Cameroon	West Africa/Africa	D3a1	D	This study	PQ389031
Cameroon303	Domestic pig (Sus scrofa domesticus)	Cameroon	West Africa/Africa	D3a1, D3a1a	D	This study	PQ389053
Cameroon304	Domestic pig (Sus scrofa domesticus)	Cameroon	West Africa/Africa	E2	E	This study	PQ389398
Cameroon306	Domestic pig (Sus scrofa domesticus)	Cameroon	West Africa/Africa	E2	E	This study	PQ389374
Cameroon307	Domestic pig (Sus scrofa domesticus)	Cameroon	West Africa/Africa	D3a1	D	This study	PQ389047
Cameroon308	Domestic pig (Sus scrofa domesticus)	Cameroon	West Africa/Africa	D3a1	D	This study	PQ389037
Cameroon309	Domestic pig (Sus scrofa domesticus)	Cameroon	West Africa/Africa	E2	E	This study	PQ389399
Cameroon312	Domestic pig (Sus scrofa domesticus)	Cameroon	West Africa/Africa	D3a1, D3a1a	D	This study	PQ389055
Cameroon313	Domestic pig (Sus scrofa domesticus)	Cameroon	West Africa/Africa	E2	E	This study	PQ389392
Cameroon315	Domestic pig (Sus scrofa domesticus)	Cameroon	West Africa/Africa	D3a1	D	This study	PQ389049
Cameroon317	Domestic pig (Sus scrofa domesticus)	Cameroon	West Africa/Africa	E2	E	This study	PQ389397
Cameroon318	Domestic pig (Sus scrofa domesticus)	Cameroon	West Africa/Africa	D1a1c_AF486862	D	This study	PQ388710
Cameroon319	Domestic pig (Sus scrofa domesticus)	Cameroon	West Africa/Africa	E2	E	This study	PQ389375
Cameroon320	Domestic pig (Sus scrofa domesticus)	Cameroon	West Africa/Africa	D3a1, D3a1a	D	This study	PQ389056
Cameroon322	Domestic pig (Sus scrofa domesticus)	Cameroon	West Africa/Africa	D3a1	D	This study	PQ389042
Cameroon325	Domestic pig (Sus scrofa domesticus)	Cameroon	West Africa/Africa	D3a1	D	This study	PQ389032
Cameroon327	Domestic pig (Sus scrofa domesticus)	Cameroon	West Africa/Africa	E2	E	This study	PQ389376
Cameroon328	Domestic pig (Sus scrofa domesticus)	Cameroon	West Africa/Africa	E2	E	This study	PQ389377
Cameroon331	Domestic pig (Sus scrofa domesticus)	Cameroon	West Africa/Africa	E1a1b2	E	This study	PQ389253
Cameroon333	Domestic pig (Sus scrofa domesticus)	Cameroon	West Africa/Africa	D3a1	D	This study	PQ389043
Cameroon335	Domestic pig (Sus scrofa domesticus)	Cameroon	West Africa/Africa	E2	E	This study	PQ389378
Cameroon337	Domestic pig (Sus scrofa domesticus)	Cameroon	West Africa/Africa	D3a1, D3a1a	D	This study	PQ389099
Cameroon341	Domestic pig (Sus scrofa domesticus)	Cameroon	West Africa/Africa	D3a1	D	This study	PQ389044
Cameroon343	Domestic pig (Sus scrofa domesticus)	Cameroon	West Africa/Africa	D3a1	D	This study	PQ389051
Cameroon345	Domestic pig (Sus scrofa domesticus)	Cameroon	West Africa/Africa	D3a1	D	This study	PQ389046
Cameroon346	Domestic pig (Sus scrofa domesticus)	Cameroon	West Africa/Africa	D3a1	D	This study	PQ389033
Cameroon348	Domestic pig (Sus scrofa domesticus)	Cameroon	West Africa/Africa	E2	E	This study	PQ389379
Cameroon349	Domestic pig (Sus scrofa domesticus)	Cameroon	West Africa/Africa	D3a1	D	This study	PQ389050
Cameroon352	Domestic pig (Sus scrofa domesticus)	Cameroon	West Africa/Africa	D3a1	D	This study	PQ389038
Cameroon353	Domestic pig (Sus scrofa domesticus)	Cameroon	West Africa/Africa	D3a1	D	This study	PQ389034
Cameroon354	Domestic pig (Sus scrofa domesticus)	Cameroon	West Africa/Africa	E2	E	This study	PQ389380
Cameroon355	Domestic pig (Sus scrofa domesticus)	Cameroon	West Africa/Africa	E1a1b2	E	This study	PQ389255
Cameroon357	Domestic pig (Sus scrofa domesticus)	Cameroon	West Africa/Africa	D3a1, D3a1a	D	This study	PQ389054
Cameroon359	Domestic pig (Sus scrofa domesticus)	Cameroon	West Africa/Africa	E2	E	This study	PQ389396
Cameroon360	Domestic pig (Sus scrofa domesticus)	Cameroon	West Africa/Africa	E2	E	This study	PQ389381
Cameroon363	Domestic pig (Sus scrofa domesticus)	Cameroon	West Africa/Africa	D3a1	D	This study	PQ389035
Cameroon365	Domestic pig (Sus scrofa domesticus)	Cameroon	West Africa/Africa	E2	E	This study	PQ389382
Cameroon367	Domestic pig (Sus scrofa domesticus)	Cameroon	West Africa/Africa	E2	E	This study	PQ389383
Cameroon369	Domestic pig (Sus scrofa domesticus)	Cameroon	West Africa/Africa	E2	E	This study	PQ389402
Cameroon370	Domestic pig (Sus scrofa domesticus)	Cameroon	West Africa/Africa	D3a1, D3a1a	D	This study	PQ389057
Cameroon371	Domestic pig (Sus scrofa domesticus)	Cameroon	West Africa/Africa	D3a1	D	This study	PQ389052
Cameroon373	Domestic pig (Sus scrofa domesticus)	Cameroon	West Africa/Africa	E2	E	This study	PQ389403
Cameroon374	Domestic pig (Sus scrofa domesticus)	Cameroon	West Africa/Africa	D3a1, D3a1a	D	This study	PQ389058
Cameroon375	Domestic pig (Sus scrofa domesticus)	Cameroon	West Africa/Africa	E2	E	This study	PQ389393
Cameroon377	Domestic pig (Sus scrofa domesticus)	Cameroon	West Africa/Africa	E2	E	This study	PQ389384
Cameroon378	Domestic pig (Sus scrofa domesticus)	Cameroon	West Africa/Africa	D3a1	D	This study	PQ389039
Cameroon382	Domestic pig (Sus scrofa domesticus)	Cameroon	West Africa/Africa	E2	E	This study	PQ389385
Cameroon383	Domestic pig (Sus scrofa domesticus)	Cameroon	West Africa/Africa	E2	E	This study	PQ389394
Cameroon387	Domestic pig (Sus scrofa domesticus)	Cameroon	West Africa/Africa	E2	E	This study	PQ389401
Gambian192	Domestic pig (Sus scrofa domesticus)	Gambia	West Africa/Africa	E2	E	This study	PQ389329
Gambian193	Domestic pig (Sus scrofa domesticus)	Gambia	West Africa/Africa	E2	E	This study	PQ389330
Gambian194	Domestic pig (Sus scrofa domesticus)	Gambia	West Africa/Africa	E2	E	This study	PQ389331
Gambian195	Domestic pig (Sus scrofa domesticus)	Gambia	West Africa/Africa	E1a1a1	E	This study	PQ389150
Gambian197	Domestic pig (Sus scrofa domesticus)	Gambia	West Africa/Africa	E2	E	This study	PQ389332
Gambian198	Domestic pig (Sus scrofa domesticus)	Gambia	West Africa/Africa	E2	E	This study	PQ389333
Gambian199	Domestic pig (Sus scrofa domesticus)	Gambia	West Africa/Africa	E2	E	This study	PQ389334
Gambian200	Domestic pig (Sus scrofa domesticus)	Gambia	West Africa/Africa	E2	E	This study	PQ389335
Gambian201	Domestic pig (Sus scrofa domesticus)	Gambia	West Africa/Africa	E2	E	This study	PQ389336
Gambian203	Domestic pig (Sus scrofa domesticus)	Gambia	West Africa/Africa	E2	E	This study	PQ389337
Gambian204	Domestic pig (Sus scrofa domesticus)	Gambia	West Africa/Africa	E2	E	This study	PQ389338
Gambian205	Domestic pig (Sus scrofa domesticus)	Gambia	West Africa/Africa	E2	E	This study	PQ389339
Gambian206	Domestic pig (Sus scrofa domesticus)	Gambia	West Africa/Africa	E2	E	This study	PQ389355
Gambian207	Domestic pig (Sus scrofa domesticus)	Gambia	West Africa/Africa	E2	E	This study	PQ389356
Gambian208	Domestic pig (Sus scrofa domesticus)	Gambia	West Africa/Africa	E2	E	This study	PQ389357
Gambian209	Domestic pig (Sus scrofa domesticus)	Gambia	West Africa/Africa	E2	E	This study	PQ389358
Gambian210	Domestic pig (Sus scrofa domesticus)	Gambia	West Africa/Africa	E2	E	This study	PQ389340
Gambian211	Domestic pig (Sus scrofa domesticus)	Gambia	West Africa/Africa	E2	E	This study	PQ389341
Gambian212	Domestic pig (Sus scrofa domesticus)	Gambia	West Africa/Africa	E2	E	This study	PQ389342
Gambian216	Domestic pig (Sus scrofa domesticus)	Gambia	West Africa/Africa	E2	E	This study	PQ389359
Gambian222	Domestic pig (Sus scrofa domesticus)	Gambia	West Africa/Africa	D3a1, D3a1a	D	This study	PQ389062
Gambian223	Domestic pig (Sus scrofa domesticus)	Gambia	West Africa/Africa	D3a1, D3a1a	D	This study	PQ389065
Gambian225	Domestic pig (Sus scrofa domesticus)	Gambia	West Africa/Africa	E1a1a1	E	This study	PQ389406
Gambian226	Domestic pig (Sus scrofa domesticus)	Gambia	West Africa/Africa	E2	E	This study	PQ389309
Gambian227	Domestic pig (Sus scrofa domesticus)	Gambia	West Africa/Africa	E2	E	This study	PQ389310
Gambian228	Domestic pig (Sus scrofa domesticus)	Gambia	West Africa/Africa	E2	E	This study	PQ389311
Gambian229	Domestic pig (Sus scrofa domesticus)	Gambia	West Africa/Africa	E2	E	This study	PQ389343
Gambian230	Domestic pig (Sus scrofa domesticus)	Gambia	West Africa/Africa	E2	E	This study	PQ389344
Gambian233	Domestic pig (Sus scrofa domesticus)	Gambia	West Africa/Africa	E2	E	This study	PQ389345
Gambian236	Domestic pig (Sus scrofa domesticus)	Gambia	West Africa/Africa	E2	E	This study	PQ389360
Gambian242	Domestic pig (Sus scrofa domesticus)	Gambia	West Africa/Africa	E2	E	This study	PQ389346
Gambian244	Domestic pig (Sus scrofa domesticus)	Gambia	West Africa/Africa	E2	E	This study	PQ389361
Gambian245	Domestic pig (Sus scrofa domesticus)	Gambia	West Africa/Africa	E2	E	This study	PQ389347
Gambian247	Domestic pig (Sus scrofa domesticus)	Gambia	West Africa/Africa	E2	E	This study	PQ389348
Gambian251	Domestic pig (Sus scrofa domesticus)	Gambia	West Africa/Africa	E2	E	This study	PQ389349
Gambian253	Domestic pig (Sus scrofa domesticus)	Gambia	West Africa/Africa	D3a1, D3a1a	D	This study	PQ389063
Gambian254	Domestic pig (Sus scrofa domesticus)	Gambia	West Africa/Africa	E2	E	This study	PQ389350
Gambian256	Domestic pig (Sus scrofa domesticus)	Gambia	West Africa/Africa	E2	E	This study	PQ389354
Gambian260	Domestic pig (Sus scrofa domesticus)	Gambia	West Africa/Africa	E2	E	This study	PQ389351
Gambian261	Domestic pig (Sus scrofa domesticus)	Gambia	West Africa/Africa	E2	E	This study	PQ389352
Gambian262	Domestic pig (Sus scrofa domesticus)	Gambia	West Africa/Africa	E2	E	This study	PQ389353
Gambian263	Domestic pig (Sus scrofa domesticus)	Gambia	West Africa/Africa	E1a1a1	E	This study	PQ389151
Gambian265	Domestic pig (Sus scrofa domesticus)	Gambia	West Africa/Africa	E2	E	This study	PQ389362
Gambian266	Domestic pig (Sus scrofa domesticus)	Gambia	West Africa/Africa	D3a1, D3a1a	D	This study	PQ389066
Gambian267	Domestic pig (Sus scrofa domesticus)	Gambia	West Africa/Africa	E2	E	This study	PQ389363
Gambian271	Domestic pig (Sus scrofa domesticus)	Gambia	West Africa/Africa	E2	E	This study	PQ389386
Gambian272	Domestic pig (Sus scrofa domesticus)	Gambia	West Africa/Africa	E2	E	This study	PQ389387
Gambian273	Domestic pig (Sus scrofa domesticus)	Gambia	West Africa/Africa	D3a1	D	This study	PQ389040
Gambian274	Domestic pig (Sus scrofa domesticus)	Gambia	West Africa/Africa	E2	E	This study	PQ389388
Gambian275	Domestic pig (Sus scrofa domesticus)	Gambia	West Africa/Africa	E2	E	This study	PQ389389
Gambian277	Domestic pig (Sus scrofa domesticus)	Gambia	West Africa/Africa	D3a1	D	This study	PQ389080
Gambian278	Domestic pig (Sus scrofa domesticus)	Gambia	West Africa/Africa	D3a1, D3a1a	D	This study	PQ389059
Gambian279	Domestic pig (Sus scrofa domesticus)	Gambia	West Africa/Africa	E2	E	This study	PQ389390
Gambian280	Domestic pig (Sus scrofa domesticus)	Gambia	West Africa/Africa	E1a1b2	E	This study	PQ389254
Gambian281	Domestic pig (Sus scrofa domesticus)	Gambia	West Africa/Africa	D3a1	D	This study	PQ389036
Gambian283	Domestic pig (Sus scrofa domesticus)	Gambia	West Africa/Africa	E2	E	This study	PQ389400
Gambian285	Domestic pig (Sus scrofa domesticus)	Gambia	West Africa/Africa	D3a1	D	This study	PQ389041
Gambian286	Domestic pig (Sus scrofa domesticus)	Gambia	West Africa/Africa	E2	E	This study	PQ389404
Gambian288	Domestic pig (Sus scrofa domesticus)	Gambia	West Africa/Africa	D3a1, D3a1a	D	This study	PQ389060
Gambian289	Domestic pig (Sus scrofa domesticus)	Gambia	West Africa/Africa	D3a1, D3a1a	D	This study	PQ389061
Gambian290	Domestic pig (Sus scrofa domesticus)	Gambia	West Africa/Africa	D3a1	D	This study	PQ389048
GR1	Domestic pig (Sus scrofa domesticus)	Nigeria	West Africa/Africa	D1a3	D	This study	PQ388403
GR10	Domestic pig (Sus scrofa domesticus)	Nigeria	West Africa/Africa	E1a1a1	E	This study	PQ389199
GR11	Domestic pig (Sus scrofa domesticus)	Nigeria	West Africa/Africa	E1a1a1	E	This study	PQ389200
GR12	Domestic pig (Sus scrofa domesticus)	Nigeria	West Africa/Africa	E2	E	This study	PQ389300
GR13	Domestic pig (Sus scrofa domesticus)	Nigeria	West Africa/Africa	D1e	D	This study	PQ388508
GR14	Domestic pig (Sus scrofa domesticus)	Nigeria	West Africa/Africa	E1a1a1	E	This study	PQ389201
GR15	Domestic pig (Sus scrofa domesticus)	Nigeria	West Africa/Africa	E1a1a1	E	This study	PQ389202
GR16	Domestic pig (Sus scrofa domesticus)	Nigeria	West Africa/Africa	E2	E	This study	PQ389301
GR17	Domestic pig (Sus scrofa domesticus)	Nigeria	West Africa/Africa	D1e	D	This study	PQ388511
GR18	Domestic pig (Sus scrofa domesticus)	Nigeria	West Africa/Africa	E1a1a1	E	This study	PQ389142
GR19	Domestic pig (Sus scrofa domesticus)	Nigeria	West Africa/Africa	E1a1a1	E	This study	PQ389143
GR2	Domestic pig (Sus scrofa domesticus)	Nigeria	West Africa/Africa	D3a	D	This study	PQ389025
GR20	Domestic pig (Sus scrofa domesticus)	Nigeria	West Africa/Africa	D1e	D	This study	PQ388509
GR21	Domestic pig (Sus scrofa domesticus)	Nigeria	West Africa/Africa	E2	E	This study	PQ389302
GR22	Domestic pig (Sus scrofa domesticus)	Nigeria	West Africa/Africa	E1a1b1_FJ236996	E	This study	PQ389268
GR23	Domestic pig (Sus scrofa domesticus)	Nigeria	West Africa/Africa	E2	E	This study	PQ389303
GR24	Domestic pig (Sus scrofa domesticus)	Nigeria	West Africa/Africa	E1a1a1	E	This study	PQ389197
GR25	Domestic pig (Sus scrofa domesticus)	Nigeria	West Africa/Africa	E1a1a1	E	This study	PQ389203
GR26	Domestic pig (Sus scrofa domesticus)	Nigeria	West Africa/Africa	E1a1a1	E	This study	PQ389204
GR27	Domestic pig (Sus scrofa domesticus)	Nigeria	West Africa/Africa	E1a1a1	E	This study	PQ389210
GR28	Domestic pig (Sus scrofa domesticus)	Nigeria	West Africa/Africa	E1a1a1	E	This study	PQ389242
GR29	Domestic pig (Sus scrofa domesticus)	Nigeria	West Africa/Africa	E1a1a1	E	This study	PQ389211
GR3	Domestic pig (Sus scrofa domesticus)	Nigeria	West Africa/Africa	D1	D	This study	PQ388903
GR30	Domestic pig (Sus scrofa domesticus)	Nigeria	West Africa/Africa	E1a1a1	E	This study	PQ389405
GR31	Domestic pig (Sus scrofa domesticus)	Nigeria	West Africa/Africa	E1a1a1	E	This study	PQ389205
GR32	Domestic pig (Sus scrofa domesticus)	Nigeria	West Africa/Africa	E2	E	This study	PQ389366
GR33	Domestic pig (Sus scrofa domesticus)	Nigeria	West Africa/Africa	D1e	D	This study	PQ388517
GR34	Domestic pig (Sus scrofa domesticus)	Nigeria	West Africa/Africa	E2	E	This study	PQ389323
GR35	Domestic pig (Sus scrofa domesticus)	Nigeria	West Africa/Africa	E1a1a1	E	This study	PQ389144
GR36	Domestic pig (Sus scrofa domesticus)	Nigeria	West Africa/Africa	E2	E	This study	PQ389304
GR37	Domestic pig (Sus scrofa domesticus)	Nigeria	West Africa/Africa	E2	E	This study	PQ389305
GR38	Domestic pig (Sus scrofa domesticus)	Nigeria	West Africa/Africa	E2	E	This study	PQ389365
GR39	Domestic pig (Sus scrofa domesticus)	Nigeria	West Africa/Africa	E1a1a1	E	This study	PQ389145
GR4	Domestic pig (Sus scrofa domesticus)	Nigeria	West Africa/Africa	D1a3	D	This study	PQ388442
GR40	Domestic pig (Sus scrofa domesticus)	Nigeria	West Africa/Africa	E2	E	This study	PQ389306
GR41	Domestic pig (Sus scrofa domesticus)	Nigeria	West Africa/Africa	E2	E	This study	PQ389407
GR42	Domestic pig (Sus scrofa domesticus)	Nigeria	West Africa/Africa	E2	E	This study	PQ389307
GR43	Domestic pig (Sus scrofa domesticus)	Nigeria	West Africa/Africa	E2	E	This study	PQ389364
GR44	Domestic pig (Sus scrofa domesticus)	Nigeria	West Africa/Africa	E2	E	This study	PQ389327
GR45	Domestic pig (Sus scrofa domesticus)	Nigeria	West Africa/Africa	D1e	D	This study	PQ388510
GR46	Domestic pig (Sus scrofa domesticus)	Nigeria	West Africa/Africa	E2	E	This study	PQ389308
GR47	Domestic pig (Sus scrofa domesticus)	Nigeria	West Africa/Africa	E1a1a1	E	This study	PQ389146
GR48	Domestic pig (Sus scrofa domesticus)	Nigeria	West Africa/Africa	D1a1_JN601074	D	This study	PQ388650
GR49	Domestic pig (Sus scrofa domesticus)	Nigeria	West Africa/Africa	E1a1a1	E	This study	PQ389147
GR5	Domestic pig (Sus scrofa domesticus)	Nigeria	West Africa/Africa	D2	D	This study	PQ388861
GR50	Domestic pig (Sus scrofa domesticus)	Nigeria	West Africa/Africa	E1a1a1	E	This study	PQ389148
GR51	Domestic pig (Sus scrofa domesticus)	Nigeria	West Africa/Africa	E1a1a1	E	This study	PQ389149
GR7	Domestic pig (Sus scrofa domesticus)	Nigeria	West Africa/Africa	D3a	D	This study	PQ388995
GR9	Domestic pig (Sus scrofa domesticus)	Nigeria	West Africa/Africa	E1a1a1	E	This study	PQ389206
igerian2.0010	Domestic pig (Sus scrofa domesticus)	Nigeria	West Africa/Africa	E1a1a1	E	This study	PQ389152
igerian2.0011	Domestic pig (Sus scrofa domesticus)	Nigeria	West Africa/Africa	E1a1a1	E	This study	PQ389153
igerian2.0012	Domestic pig (Sus scrofa domesticus)	Nigeria	West Africa/Africa	E1a1a1	E	This study	PQ389154
igerian2.0013	Domestic pig (Sus scrofa domesticus)	Nigeria	West Africa/Africa	E1a1a1	E	This study	PQ389198
igerian2.0014	Domestic pig (Sus scrofa domesticus)	Nigeria	West Africa/Africa	E1a1a1	E	This study	PQ389155
igerian2.0015	Domestic pig (Sus scrofa domesticus)	Nigeria	West Africa/Africa	E1a1a1	E	This study	PQ389156
igerian2.0016	Domestic pig (Sus scrofa domesticus)	Nigeria	West Africa/Africa	E1a1a1	E	This study	PQ389157
igerian2.0017	Domestic pig (Sus scrofa domesticus)	Nigeria	West Africa/Africa	E1a1a1	E	This study	PQ389250
igerian2.0018	Domestic pig (Sus scrofa domesticus)	Nigeria	West Africa/Africa	E1a1a1	E	This study	PQ389158
igerian2.0020	Domestic pig (Sus scrofa domesticus)	Nigeria	West Africa/Africa	E1a1a1	E	This study	PQ389251
igerian2.0021	Domestic pig (Sus scrofa domesticus)	Nigeria	West Africa/Africa	E1a1a1	E	This study	PQ389249
igerian2.0022	Domestic pig (Sus scrofa domesticus)	Nigeria	West Africa/Africa	E1a1a1	E	This study	PQ389159
igerian2.0023	Domestic pig (Sus scrofa domesticus)	Nigeria	West Africa/Africa	E1a1a1	E	This study	PQ389160
igerian2.0024	Domestic pig (Sus scrofa domesticus)	Nigeria	West Africa/Africa	E1a1a1	E	This study	PQ389161
igerian2.0025	Domestic pig (Sus scrofa domesticus)	Nigeria	West Africa/Africa	E1a1a1	E	This study	PQ389162
igerian2.0026	Domestic pig (Sus scrofa domesticus)	Nigeria	West Africa/Africa	E1a1a1	E	This study	PQ389227
igerian2.0027	Domestic pig (Sus scrofa domesticus)	Nigeria	West Africa/Africa	E1a1a1	E	This study	PQ389163
igerian2.0028	Domestic pig (Sus scrofa domesticus)	Nigeria	West Africa/Africa	E1a1a1	E	This study	PQ389164
igerian2.0029	Domestic pig (Sus scrofa domesticus)	Nigeria	West Africa/Africa	E1a1a1	E	This study	PQ389247
igerian2.0041	Domestic pig (Sus scrofa domesticus)	Nigeria	West Africa/Africa	E1a1a1	E	This study	PQ389244
igerian2.0042	Domestic pig (Sus scrofa domesticus)	Nigeria	West Africa/Africa	E1a1a1	E	This study	PQ389165
igerian2.0044	Domestic pig (Sus scrofa domesticus)	Nigeria	West Africa/Africa	E1a1a1	E	This study	PQ389166
igerian2.0045	Domestic pig (Sus scrofa domesticus)	Nigeria	West Africa/Africa	E1a1a1	E	This study	PQ389167
igerian2.0046	Domestic pig (Sus scrofa domesticus)	Nigeria	West Africa/Africa	E1a1a1	E	This study	PQ389168
igerian2.0047	Domestic pig (Sus scrofa domesticus)	Nigeria	West Africa/Africa	E1a1a1	E	This study	PQ389212
igerian2.0048	Domestic pig (Sus scrofa domesticus)	Nigeria	West Africa/Africa	E1a1a1	E	This study	PQ389207
igerian2.0049	Domestic pig (Sus scrofa domesticus)	Nigeria	West Africa/Africa	E1a1a1	E	This study	PQ389208
igerian2.0050	Domestic pig (Sus scrofa domesticus)	Nigeria	West Africa/Africa	E1a1a1	E	This study	PQ389213
igerian2.0051	Domestic pig (Sus scrofa domesticus)	Nigeria	West Africa/Africa	E1a1a1	E	This study	PQ389214
igerian2.0053	Domestic pig (Sus scrofa domesticus)	Nigeria	West Africa/Africa	E2	E	This study	PQ389325
igerian2.0054	Domestic pig (Sus scrofa domesticus)	Nigeria	West Africa/Africa	E1a1a1	E	This study	PQ389215
igerian2.0055	Domestic pig (Sus scrofa domesticus)	Nigeria	West Africa/Africa	E1a1a1	E	This study	PQ389243
igerian2.0056	Domestic pig (Sus scrofa domesticus)	Nigeria	West Africa/Africa	E1a1a1	E	This study	PQ389216
igerian2.0057	Domestic pig (Sus scrofa domesticus)	Nigeria	West Africa/Africa	E1a1a1	E	This study	PQ389209
igerian2.0058	Domestic pig (Sus scrofa domesticus)	Nigeria	West Africa/Africa	E1a1a1	E	This study	PQ389287
igerian2.0059	Domestic pig (Sus scrofa domesticus)	Nigeria	West Africa/Africa	E1a1a1	E	This study	PQ389217
igerian2.0078	Domestic pig (Sus scrofa domesticus)	Nigeria	West Africa/Africa	E1a1a1	E	This study	PQ389218
igerian2.0088	Domestic pig (Sus scrofa domesticus)	Nigeria	West Africa/Africa	E1a1a1	E	This study	PQ389169
igerian2.0089	Domestic pig (Sus scrofa domesticus)	Nigeria	West Africa/Africa	D1e	D	This study	PQ388515
igerian2.0090	Domestic pig (Sus scrofa domesticus)	Nigeria	West Africa/Africa	E1a1a1	E	This study	PQ389170
igerian2.0091	Domestic pig (Sus scrofa domesticus)	Nigeria	West Africa/Africa	E1a1a1	E	This study	PQ389171
igerian2.0092	Domestic pig (Sus scrofa domesticus)	Nigeria	West Africa/Africa	E1a1a1	E	This study	PQ389172
igerian2.0093	Domestic pig (Sus scrofa domesticus)	Nigeria	West Africa/Africa	E1a1a1	E	This study	PQ389173
igerian2.0094	Domestic pig (Sus scrofa domesticus)	Nigeria	West Africa/Africa	D1e	D	This study	PQ388543
igerian2.0095	Domestic pig (Sus scrofa domesticus)	Nigeria	West Africa/Africa	D1e	D	This study	PQ388529
igerian2.0096	Domestic pig (Sus scrofa domesticus)	Nigeria	West Africa/Africa	E1a1a1	E	This study	PQ389174
igerian2.0097	Domestic pig (Sus scrofa domesticus)	Nigeria	West Africa/Africa	D1e	D	This study	PQ388539
igerian2.0098	Domestic pig (Sus scrofa domesticus)	Nigeria	West Africa/Africa	E1a1a1	E	This study	PQ389175
igerian2.0099	Domestic pig (Sus scrofa domesticus)	Nigeria	West Africa/Africa	D1e	D	This study	PQ388530
igerian2.0100	Domestic pig (Sus scrofa domesticus)	Nigeria	West Africa/Africa	E1a1a1	E	This study	PQ389176
igerian2.0101	Domestic pig (Sus scrofa domesticus)	Nigeria	West Africa/Africa	E1a1a1	E	This study	PQ389177
igerian2.0102	Domestic pig (Sus scrofa domesticus)	Nigeria	West Africa/Africa	E1a1b1_KC250275_KF569218	E	This study	PQ389284
igerian2.0103	Domestic pig (Sus scrofa domesticus)	Nigeria	West Africa/Africa	E1a1a1	E	This study	PQ389182
igerian2.0104	Domestic pig (Sus scrofa domesticus)	Nigeria	West Africa/Africa	E1a1a1	E	This study	PQ389178
igerian2.0105	Domestic pig (Sus scrofa domesticus)	Nigeria	West Africa/Africa	E1a1a1	E	This study	PQ389179
igerian2.0106	Domestic pig (Sus scrofa domesticus)	Nigeria	West Africa/Africa	E1a1a1	E	This study	PQ389180
kenya_SAM24148805	Domestic pig (Sus scrofa domesticus)	Kenya	East Africa/Africa	D3a	D	SRR17256767	N/A
kenya_SAM24148806.MT	Domestic pig (Sus scrofa domesticus)	Kenya	East Africa/Africa	D3a	D	SRR17256766	N/A
Kenya_SAM24148807.MT	Domestic pig (Sus scrofa domesticus)	Kenya	East Africa/Africa	D3a	D	SRR17256755	N/A
Kenya_SAM24148808.MT	Domestic pig (Sus scrofa domesticus)	Kenya	East Africa/Africa	D3a	D	SRR17256744	N/A
Kenya_SAM24148809.MT	Domestic pig (Sus scrofa domesticus)	Kenya	East Africa/Africa	D3a	D	SRR17256733	N/A
Kenya_SAM24148810.MT	Domestic pig (Sus scrofa domesticus)	Kenya	East Africa/Africa	D4a, D4a_GQ220328	D	SRR17256722	N/A
Kenya_SAM24148811.MT	Domestic pig (Sus scrofa domesticus)	Kenya	East Africa/Africa	D3a	D	SRR17256711	N/A
TZP001	Domestic pig (Sus scrofa domesticus)	Tanzania	East Africa/Africa	D1a1	D	This study	PQ388674
TZP002	Domestic pig (Sus scrofa domesticus)	Tanzania	East Africa/Africa	D1a1	D	This study	PQ388675
TZP003	Domestic pig (Sus scrofa domesticus)	Tanzania	East Africa/Africa	D1a1	D	This study	PQ388676
TZP004	Domestic pig (Sus scrofa domesticus)	Tanzania	East Africa/Africa	D1a1	D	This study	PQ388700
TZP005	Domestic pig (Sus scrofa domesticus)	Tanzania	East Africa/Africa	D1a1	D	This study	PQ388701
TZP006	Domestic pig (Sus scrofa domesticus)	Tanzania	East Africa/Africa	D1a1	D	This study	PQ389136
TZP007	Domestic pig (Sus scrofa domesticus)	Tanzania	East Africa/Africa	D1a1	D	This study	PQ388702
TZP008	Domestic pig (Sus scrofa domesticus)	Tanzania	East Africa/Africa	E1a1a1	E	This study	PQ389219
TZP009	Domestic pig (Sus scrofa domesticus)	Tanzania	East Africa/Africa	D1a1	D	This study	PQ388703
TZP010	Domestic pig (Sus scrofa domesticus)	Tanzania	East Africa/Africa	D1a1	D	This study	PQ388708
TZP0100	Domestic pig (Sus scrofa domesticus)	Tanzania	East Africa/Africa	D4a, D4a_GQ220328	D	This study	PQ388912
TZP0101	Domestic pig (Sus scrofa domesticus)	Tanzania	East Africa/Africa	D1a1	D	This study	PQ388677
TZP0102	Domestic pig (Sus scrofa domesticus)	Tanzania	East Africa/Africa	A1	A	This study	PQ389105
TZP0103	Domestic pig (Sus scrofa domesticus)	Tanzania	East Africa/Africa	D4a	D	This study	PQ388920
TZP0104	Domestic pig (Sus scrofa domesticus)	Tanzania	East Africa/Africa	D4a, D4a_GQ220328	D	This study	PQ388913
TZP0105	Domestic pig (Sus scrofa domesticus)	Tanzania	East Africa/Africa	D1b1	D	This study	PQ388746
TZP0106	Domestic pig (Sus scrofa domesticus)	Tanzania	East Africa/Africa	D3a	D	This study	PQ389015
TZP011	Domestic pig (Sus scrofa domesticus)	Tanzania	East Africa/Africa	E1a1a1	E	This study	PQ389220
TZP012	Domestic pig (Sus scrofa domesticus)	Tanzania	East Africa/Africa	E1a1a1	E	This study	PQ389221
TZP013	Domestic pig (Sus scrofa domesticus)	Tanzania	East Africa/Africa	E1a1a1	E	This study	PQ389222
TZP014	Domestic pig (Sus scrofa domesticus)	Tanzania	East Africa/Africa	E1a1a1	E	This study	PQ389223
TZP024	Domestic pig (Sus scrofa domesticus)	Tanzania	East Africa/Africa	D1a1	D	This study	PQ388678
TZP025	Domestic pig (Sus scrofa domesticus)	Tanzania	East Africa/Africa	D1a1	D	This study	PQ388679
TZP026	Domestic pig (Sus scrofa domesticus)	Tanzania	East Africa/Africa	E1a1a1	E	This study	PQ389248
TZP027	Domestic pig (Sus scrofa domesticus)	Tanzania	East Africa/Africa	D1a1	D	This study	PQ388680
TZP028	Domestic pig (Sus scrofa domesticus)	Tanzania	East Africa/Africa	D1a1	D	This study	PQ388681
TZP029	Domestic pig (Sus scrofa domesticus)	Tanzania	East Africa/Africa	E1a1a1	E	This study	PQ389224
TZP030	Domestic pig (Sus scrofa domesticus)	Tanzania	East Africa/Africa	D1a1	D	This study	PQ388682
TZP031	Domestic pig (Sus scrofa domesticus)	Tanzania	East Africa/Africa	D1a1	D	This study	PQ388683
TZP032	Domestic pig (Sus scrofa domesticus)	Tanzania	East Africa/Africa	D1a1	D	This study	PQ388684
TZP033	Domestic pig (Sus scrofa domesticus)	Tanzania	East Africa/Africa	D1a1	D	This study	PQ388699
TZP037	Domestic pig (Sus scrofa domesticus)	Tanzania	East Africa/Africa	D1a1	D	This study	PQ388704
TZP038	Domestic pig (Sus scrofa domesticus)	Tanzania	East Africa/Africa	D1a1	D	This study	PQ388705
TZP039	Domestic pig (Sus scrofa domesticus)	Tanzania	East Africa/Africa	D1a1	D	This study	PQ389131
TZP040	Domestic pig (Sus scrofa domesticus)	Tanzania	East Africa/Africa	D1a1	D	This study	PQ388690
TZP041	Domestic pig (Sus scrofa domesticus)	Tanzania	East Africa/Africa	D1a1	D	This study	PQ388685
TZP051	Domestic pig (Sus scrofa domesticus)	Tanzania	East Africa/Africa	E1a	E	This study	PQ389285
TZP054	Domestic pig (Sus scrofa domesticus)	Tanzania	East Africa/Africa	D1a1	D	This study	PQ388686
TZP056	Domestic pig (Sus scrofa domesticus)	Tanzania	East Africa/Africa	D1a1	D	This study	PQ388709
TZP057	Domestic pig (Sus scrofa domesticus)	Tanzania	East Africa/Africa	D1a1	D	This study	PQ388687
TZP058	Domestic pig (Sus scrofa domesticus)	Tanzania	East Africa/Africa	D1a1	D	This study	PQ388691
TZP059	Domestic pig (Sus scrofa domesticus)	Tanzania	East Africa/Africa	D1a1	D	This study	PQ388692
TZP060	Domestic pig (Sus scrofa domesticus)	Tanzania	East Africa/Africa	E1a	E	This study	PQ389286
TZP061	Domestic pig (Sus scrofa domesticus)	Tanzania	East Africa/Africa	D1a1	D	This study	PQ388688
TZP062	Domestic pig (Sus scrofa domesticus)	Tanzania	East Africa/Africa	D1a1	D	This study	PQ388689
TZP063	Domestic pig (Sus scrofa domesticus)	Tanzania	East Africa/Africa	D1a1	D	This study	PQ389133
TZP064	Domestic pig (Sus scrofa domesticus)	Tanzania	East Africa/Africa	D1a1	D	This study	PQ388693
TZP065	Domestic pig (Sus scrofa domesticus)	Tanzania	East Africa/Africa	D1a1	D	This study	PQ388694
TZP066	Domestic pig (Sus scrofa domesticus)	Tanzania	East Africa/Africa	D4a, D4a_GQ220328	D	This study	PQ388916
TZP067	Domestic pig (Sus scrofa domesticus)	Tanzania	East Africa/Africa	D1a1	D	This study	PQ388706
TZP074	Domestic pig (Sus scrofa domesticus)	Tanzania	East Africa/Africa	D1a1	D	This study	PQ388695
TZP075	Domestic pig (Sus scrofa domesticus)	Tanzania	East Africa/Africa	A1	A	This study	PQ389113
TZP076	Domestic pig (Sus scrofa domesticus)	Tanzania	East Africa/Africa	D1a1	D	This study	PQ388696
TZP077	Domestic pig (Sus scrofa domesticus)	Tanzania	East Africa/Africa	D1a1	D	This study	PQ388697
TZP078	Domestic pig (Sus scrofa domesticus)	Tanzania	East Africa/Africa	D1a1	D	This study	PQ388698
TZP096	Domestic pig (Sus scrofa domesticus)	Tanzania	East Africa/Africa	A1	A	This study	PQ389107
TZP097	Domestic pig (Sus scrofa domesticus)	Tanzania	East Africa/Africa	D3a	D	This study	PQ389103
TZP098	Domestic pig (Sus scrofa domesticus)	Tanzania	East Africa/Africa	A1	A	This study	PQ389108
TZP099	Domestic pig (Sus scrofa domesticus)	Tanzania	East Africa/Africa	A1	A	This study	PQ389106
TZP107	Domestic pig (Sus scrofa domesticus)	Tanzania	East Africa/Africa	D4a, D4a_GQ220328	D	This study	PQ388918
TZP127	Domestic pig (Sus scrofa domesticus)	Tanzania	East Africa/Africa	E1a1a1	E	This study	PQ389225
TZP128	Domestic pig (Sus scrofa domesticus)	Tanzania	East Africa/Africa	E1a1a1	E	This study	PQ389226
TZP129	Domestic pig (Sus scrofa domesticus)	Tanzania	East Africa/Africa	D4a, D4a_GQ220328	D	This study	PQ388914
TZP130	Domestic pig (Sus scrofa domesticus)	Tanzania	East Africa/Africa	A1	A	This study	PQ389109
TZP131	Domestic pig (Sus scrofa domesticus)	Tanzania	East Africa/Africa	D1a1	D	This study	PQ388707
TZP132	Domestic pig (Sus scrofa domesticus)	Tanzania	East Africa/Africa	D4a, D4a_GQ220328	D	This study	PQ388915
TZP133	Domestic pig (Sus scrofa domesticus)	Tanzania	East Africa/Africa	D4a	D	This study	PQ388921
TZP134	Domestic pig (Sus scrofa domesticus)	Tanzania	East Africa/Africa	D4a, D4a_GQ220328	D	This study	PQ388917
TZP135	Domestic pig (Sus scrofa domesticus)	Tanzania	East Africa/Africa	A1	A	This study	PQ389110
TZP136	Domestic pig (Sus scrofa domesticus)	Tanzania	East Africa/Africa	A1	A	This study	PQ389111
TZP137	Domestic pig (Sus scrofa domesticus)	Tanzania	East Africa/Africa	A1	A	This study	PQ389112
TZP138	Domestic pig (Sus scrofa domesticus)	Tanzania	East Africa/Africa	D3a	D	This study	PQ388996
TZP152	Domestic pig (Sus scrofa domesticus)	Tanzania	East Africa/Africa	D3a	D	This study	PQ388998
TZP153	Domestic pig (Sus scrofa domesticus)	Tanzania	East Africa/Africa	D3a	D	This study	PQ389022
TZP154	Domestic pig (Sus scrofa domesticus)	Tanzania	East Africa/Africa	D3a	D	This study	PQ388997
TZP155	Domestic pig (Sus scrofa domesticus)	Tanzania	East Africa/Africa	D3a	D	This study	PQ389085
TZP156	Domestic pig (Sus scrofa domesticus)	Tanzania	East Africa/Africa	D3a	D	This study	PQ389009
TZP157	Domestic pig (Sus scrofa domesticus)	Tanzania	East Africa/Africa	E1a1a1a	E	This study	PQ389260
TZP158	Domestic pig (Sus scrofa domesticus)	Tanzania	East Africa/Africa	D1a1	D	This study	PQ388587
TZP159	Domestic pig (Sus scrofa domesticus)	Tanzania	East Africa/Africa	E1a1a1a	E	This study	PQ389261
TZP160	Domestic pig (Sus scrofa domesticus)	Tanzania	East Africa/Africa	D1a1	D	This study	PQ388584
TZP161	Domestic pig (Sus scrofa domesticus)	Tanzania	East Africa/Africa	E1a1a1a	E	This study	PQ389262
TZP162	Domestic pig (Sus scrofa domesticus)	Tanzania	East Africa/Africa	E1a1a1a	E	This study	PQ389263
TZP163	Domestic pig (Sus scrofa domesticus)	Tanzania	East Africa/Africa	E1a1a1a	E	This study	PQ389264
TZP182	Domestic pig (Sus scrofa domesticus)	Tanzania	East Africa/Africa	D1a1	D	This study	PQ388585
TZP183	Domestic pig (Sus scrofa domesticus)	Tanzania	East Africa/Africa	D1a1	D	This study	PQ388588
TZP184	Domestic pig (Sus scrofa domesticus)	Tanzania	East Africa/Africa	D3a	D	This study	PQ388999
TZP185	Domestic pig (Sus scrofa domesticus)	Tanzania	East Africa/Africa	D1b1	D	This study	PQ388748
TZP186	Domestic pig (Sus scrofa domesticus)	Tanzania	East Africa/Africa	E1a1a1a	E	This study	PQ389265
TZP187	Domestic pig (Sus scrofa domesticus)	Tanzania	East Africa/Africa	D3a	D	This study	PQ389001
TZP188	Domestic pig (Sus scrofa domesticus)	Tanzania	East Africa/Africa	D1a1	D	This study	PQ389132
TZP189	Domestic pig (Sus scrofa domesticus)	Tanzania	East Africa/Africa	D3a	D	This study	PQ389002
TZP190	Domestic pig (Sus scrofa domesticus)	Tanzania	East Africa/Africa	D1a1	D	This study	PQ388589
TZP191	Domestic pig (Sus scrofa domesticus)	Tanzania	East Africa/Africa	D3a	D	This study	PQ389010
TZP192	Domestic pig (Sus scrofa domesticus)	Tanzania	East Africa/Africa	D3a	D	This study	PQ389000
TZP193	Domestic pig (Sus scrofa domesticus)	Tanzania	East Africa/Africa	D3a	D	This study	PQ389016
TZP202	Domestic pig (Sus scrofa domesticus)	Tanzania	East Africa/Africa	D1e	D	This study	PQ388532
TZP203	Domestic pig (Sus scrofa domesticus)	Tanzania	East Africa/Africa	D1e	D	This study	PQ388520
TZP204	Domestic pig (Sus scrofa domesticus)	Tanzania	East Africa/Africa	D1e	D	This study	PQ388521
TZP205	Domestic pig (Sus scrofa domesticus)	Tanzania	East Africa/Africa	D3a1, D3a1a	D	This study	PQ389067
TZP206	Domestic pig (Sus scrofa domesticus)	Tanzania	East Africa/Africa	D1e	D	This study	PQ388522
TZP207	Domestic pig (Sus scrofa domesticus)	Tanzania	East Africa/Africa	D1e	D	This study	PQ388533
TZP208	Domestic pig (Sus scrofa domesticus)	Tanzania	East Africa/Africa	D1e	D	This study	PQ389100
TZP209	Domestic pig (Sus scrofa domesticus)	Tanzania	East Africa/Africa	D1e	D	This study	PQ388512
TZP210	Domestic pig (Sus scrofa domesticus)	Tanzania	East Africa/Africa	D1e	D	This study	PQ389134
TZP211	Domestic pig (Sus scrofa domesticus)	Tanzania	East Africa/Africa	D1e	D	This study	PQ388538
TZP212	Domestic pig (Sus scrofa domesticus)	Tanzania	East Africa/Africa	D1e	D	This study	PQ388534
TZP231	Domestic pig (Sus scrofa domesticus)	Tanzania	East Africa/Africa	D3a1, D3a1a	D	This study	PQ389068
TZP232	Domestic pig (Sus scrofa domesticus)	Tanzania	East Africa/Africa	D1e	D	This study	PQ388523
TZP233	Domestic pig (Sus scrofa domesticus)	Tanzania	East Africa/Africa	D1e	D	This study	PQ388535
TZP234	Domestic pig (Sus scrofa domesticus)	Tanzania	East Africa/Africa	D3a1, D3a1a	D	This study	PQ389074
TZP235	Domestic pig (Sus scrofa domesticus)	Tanzania	East Africa/Africa	D3a1, D3a1a	D	This study	PQ389069
TZP236	Domestic pig (Sus scrofa domesticus)	Tanzania	East Africa/Africa	D1e	D	This study	PQ388524
TZP237	Domestic pig (Sus scrofa domesticus)	Tanzania	East Africa/Africa	D1e	D	This study	PQ388525
TZP238	Domestic pig (Sus scrofa domesticus)	Tanzania	East Africa/Africa	D1a1	D	This study	PQ388586
TZP239	Domestic pig (Sus scrofa domesticus)	Tanzania	East Africa/Africa	D3a1, D3a1a	D	This study	PQ389070
TZP240	Domestic pig (Sus scrofa domesticus)	Tanzania	East Africa/Africa	D1e	D	This study	PQ388513
TZP243	Domestic pig (Sus scrofa domesticus)	Tanzania	East Africa/Africa	D3a1, D3a1a	D	This study	PQ389137
TZP244	Domestic pig (Sus scrofa domesticus)	Tanzania	East Africa/Africa	D1e	D	This study	PQ388526
TZP245	Domestic pig (Sus scrofa domesticus)	Tanzania	East Africa/Africa	D3a1, D3a1a	D	This study	PQ389071
TZP246	Domestic pig (Sus scrofa domesticus)	Tanzania	East Africa/Africa	D1e	D	This study	PQ388527
TZP247	Domestic pig (Sus scrofa domesticus)	Tanzania	East Africa/Africa	D1e	D	This study	PQ388514
TZP248	Domestic pig (Sus scrofa domesticus)	Tanzania	East Africa/Africa	D1e	D	This study	PQ388528
TZP249	Domestic pig (Sus scrofa domesticus)	Tanzania	East Africa/Africa	D1e	D	This study	PQ388542
UGD_11	Domestic pig (Sus scrofa domesticus)	Uganda	East Africa/Africa	D3a	D	This study	PQ389003
UGD_13	Domestic pig (Sus scrofa domesticus)	Uganda	East Africa/Africa	D3a	D	This study	PQ389101
UGD_14	Domestic pig (Sus scrofa domesticus)	Uganda	East Africa/Africa	D3a	D	This study	PQ389017
UGD_17	Domestic pig (Sus scrofa domesticus)	Uganda	East Africa/Africa	E2	E	This study	PQ389312
UGD_19	Domestic pig (Sus scrofa domesticus)	Uganda	East Africa/Africa	E2	E	This study	PQ389328
UGD_2	Domestic pig (Sus scrofa domesticus)	Uganda	East Africa/Africa	D3a	D	This study	PQ389018
UGD_20	Domestic pig (Sus scrofa domesticus)	Uganda	East Africa/Africa	E2	E	This study	PQ389326
UGD_22	Domestic pig (Sus scrofa domesticus)	Uganda	East Africa/Africa	D3a	D	This study	PQ389020
UGD_24	Domestic pig (Sus scrofa domesticus)	Uganda	East Africa/Africa	D3a	D	This study	PQ389019
UGD_26	Domestic pig (Sus scrofa domesticus)	Uganda	East Africa/Africa	D3a	D	This study	PQ389011
UGD_27	Domestic pig (Sus scrofa domesticus)	Uganda	East Africa/Africa	E2	E	This study	PQ389313
UGD_29	Domestic pig (Sus scrofa domesticus)	Uganda	East Africa/Africa	D3a	D	This study	PQ389012
UGD_30	Domestic pig (Sus scrofa domesticus)	Uganda	East Africa/Africa	D3a	D	This study	PQ389013
UGD_31	Domestic pig (Sus scrofa domesticus)	Uganda	East Africa/Africa	D3a	D	This study	PQ389004
UGD_33	Domestic pig (Sus scrofa domesticus)	Uganda	East Africa/Africa	D3a	D	This study	PQ389135
UGD_36	Domestic pig (Sus scrofa domesticus)	Uganda	East Africa/Africa	D3a	D	This study	PQ389005
UGD_37	Domestic pig (Sus scrofa domesticus)	Uganda	East Africa/Africa	D3a	D	This study	PQ389006
UGD_39	Domestic pig (Sus scrofa domesticus)	Uganda	East Africa/Africa	D3a	D	This study	PQ389024
UGD_40	Domestic pig (Sus scrofa domesticus)	Uganda	East Africa/Africa	D4a, D4a_GQ220328	D	This study	PQ388919
UGD_41	Domestic pig (Sus scrofa domesticus)	Uganda	East Africa/Africa	D3a	D	This study	PQ389023
UGD_43	Domestic pig (Sus scrofa domesticus)	Uganda	East Africa/Africa	D3a	D	This study	PQ389008
UGD_44	Domestic pig (Sus scrofa domesticus)	Uganda	East Africa/Africa	D3a	D	This study	PQ389086
UGD_45	Domestic pig (Sus scrofa domesticus)	Uganda	East Africa/Africa	D3a	D	This study	PQ389027
UGD_47	Domestic pig (Sus scrofa domesticus)	Uganda	East Africa/Africa	E2	E	This study	PQ389314
UGD_48	Domestic pig (Sus scrofa domesticus)	Uganda	East Africa/Africa	E2	E	This study	PQ389315
UGD_49	Domestic pig (Sus scrofa domesticus)	Uganda	East Africa/Africa	E2	E	This study	PQ389324
UGD_5	Domestic pig (Sus scrofa domesticus)	Uganda	East Africa/Africa	D3a	D	This study	PQ389021
UGD_50	Domestic pig (Sus scrofa domesticus)	Uganda	East Africa/Africa	E2	E	This study	PQ389316
UGD_51	Domestic pig (Sus scrofa domesticus)	Uganda	East Africa/Africa	E2	E	This study	PQ389317
UGD_52	Domestic pig (Sus scrofa domesticus)	Uganda	East Africa/Africa	E2	E	This study	PQ389318
UGD_53	Domestic pig (Sus scrofa domesticus)	Uganda	East Africa/Africa	E2	E	This study	PQ389319
UGD_54	Domestic pig (Sus scrofa domesticus)	Uganda	East Africa/Africa	E2	E	This study	PQ389320
UGD_55	Domestic pig (Sus scrofa domesticus)	Uganda	East Africa/Africa	E2	E	This study	PQ389321
UGD_7	Domestic pig (Sus scrofa domesticus)	Uganda	East Africa/Africa	D3a	D	This study	PQ389026
UGD_9	Domestic pig (Sus scrofa domesticus)	Uganda	East Africa/Africa	D3a	D	This study	PQ389007
UGD_SH_1	Domestic pig (Sus scrofa domesticus)	Uganda	East Africa/Africa	D1b1	D	This study	PQ388747
1._Dahe	Domestic pig (Sus scrofa domesticus)	China	EastAsia/Asia	D1h	D	This study	PQ388764
10._Dahe	Domestic pig (Sus scrofa domesticus)	China	EastAsia/Asia	D1a3, D1a3_KC505409	D	This study	PQ388429
100._Tibetan_Diqing	Domestic pig (Sus scrofa domesticus)	China	EastAsia/Asia	D3a	D	This study	PQ388946
101._Tibetan_Diqing	Domestic pig (Sus scrofa domesticus)	China	EastAsia/Asia	D1a1b_KC493608	D	This study	PQ388551
102._Tibetan_Diqing	Domestic pig (Sus scrofa domesticus)	China	EastAsia/Asia	D3a	D	This study	PQ388958
103._Tibetan_Diqing	Domestic pig (Sus scrofa domesticus)	China	EastAsia/Asia	D3a	D	This study	PQ388959
104._Tibetan_Diqing	Domestic pig (Sus scrofa domesticus)	China	EastAsia/Asia	D3a	D	This study	PQ388960
105._Tibetan_Diqing	Domestic pig (Sus scrofa domesticus)	China	EastAsia/Asia	D3a	D	This study	PQ388961
106._Tibetan_Diqing	Domestic pig (Sus scrofa domesticus)	China	EastAsia/Asia	D3a	D	This study	PQ388962
107._Tibetan_Diqing	Domestic pig (Sus scrofa domesticus)	China	EastAsia/Asia	D3a	D	This study	PQ388963
108._Tibetan_Diqing	Domestic pig (Sus scrofa domesticus)	China	EastAsia/Asia	D3a	D	This study	PQ388947
109._Tibetan_Diqing	Domestic pig (Sus scrofa domesticus)	China	EastAsia/Asia	D3a	D	This study	PQ388964
11._Dahe	Domestic pig (Sus scrofa domesticus)	China	EastAsia/Asia	D1h	D	This study	PQ388765
110._Tibetan_Diqing	Domestic pig (Sus scrofa domesticus)	China	EastAsia/Asia	D3a	D	This study	PQ388965
111._Tibetan_Diqing	Domestic pig (Sus scrofa domesticus)	China	EastAsia/Asia	D3a	D	This study	PQ388966
121._Tibetan_Diqing	Domestic pig (Sus scrofa domesticus)	China	EastAsia/Asia	D3a	D	This study	PQ388967
122._Tibetan_Diqing	Domestic pig (Sus scrofa domesticus)	China	EastAsia/Asia	D3a	D	This study	PQ388948
123._Tibetan_Diqing	Domestic pig (Sus scrofa domesticus)	China	EastAsia/Asia	D3a	D	This study	PQ388949
124._Tibetan_Diqing	Domestic pig (Sus scrofa domesticus)	China	EastAsia/Asia	D3a	D	This study	PQ388968
125._Tibetan_Diqing	Domestic pig (Sus scrofa domesticus)	China	EastAsia/Asia	D3a	D	This study	PQ388969
126._Tibetan_Diqing	Domestic pig (Sus scrofa domesticus)	China	EastAsia/Asia	D3a	D	This study	PQ388970
127._Tibetan_Diqing	Domestic pig (Sus scrofa domesticus)	China	EastAsia/Asia	D3a	D	This study	PQ388971
128._Tibetan_Diqing	Domestic pig (Sus scrofa domesticus)	China	EastAsia/Asia	D3a	D	This study	PQ388972
129._Tibetan_Diqing	Domestic pig (Sus scrofa domesticus)	China	EastAsia/Asia	D3a	D	This study	PQ388973
13._Dahe	Domestic pig (Sus scrofa domesticus)	China	EastAsia/Asia	D1h	D	This study	PQ388766
130._Tibetan_Diqing	Domestic pig (Sus scrofa domesticus)	China	EastAsia/Asia	D3a	D	This study	PQ388974
131._Tibetan_Diqing	Domestic pig (Sus scrofa domesticus)	China	EastAsia/Asia	D1b	D	This study	PQ388731
132._Tibetan_Diqing	Domestic pig (Sus scrofa domesticus)	China	EastAsia/Asia	D3a	D	This study	PQ388975
133._Tibetan_Diqing	Domestic pig (Sus scrofa domesticus)	China	EastAsia/Asia	D3a	D	This study	PQ388980
134._Tibetan_Diqing	Domestic pig (Sus scrofa domesticus)	China	EastAsia/Asia	D3a	D	This study	PQ388950
135._Tibetan_Diqing	Domestic pig (Sus scrofa domesticus)	China	EastAsia/Asia	D3a	D	This study	PQ388979
136._Tibetan_Diqing	Domestic pig (Sus scrofa domesticus)	China	EastAsia/Asia	D3a	D	This study	PQ388976
137._Tibetan_Diqing	Domestic pig (Sus scrofa domesticus)	China	EastAsia/Asia	D3a	D	This study	PQ388981
138._Tibetan_Diqing	Domestic pig (Sus scrofa domesticus)	China	EastAsia/Asia	D3a	D	This study	PQ388977
139._Tibetan_Diqing	Domestic pig (Sus scrofa domesticus)	China	EastAsia/Asia	D1b	D	This study	PQ388732
14._Dahe	Domestic pig (Sus scrofa domesticus)	China	EastAsia/Asia	D1a3	D	This study	PQ388385
140._Tibetan_Diqing	Domestic pig (Sus scrofa domesticus)	China	EastAsia/Asia	D3a	D	This study	PQ388951
142._Tibetan_Diqing	Domestic pig (Sus scrofa domesticus)	China	EastAsia/Asia	D1b	D	This study	PQ388733
143._Tibetan_Diqing	Domestic pig (Sus scrofa domesticus)	China	EastAsia/Asia	D3a	D	This study	PQ388952
144._Tibetan_Diqing	Domestic pig (Sus scrofa domesticus)	China	EastAsia/Asia	D2, D2_EF545567	D	This study	PQ388855
145._Tibetan_Diqing	Domestic pig (Sus scrofa domesticus)	China	EastAsia/Asia	D3a	D	This study	PQ388953
146._Tibetan_Diqing	Domestic pig (Sus scrofa domesticus)	China	EastAsia/Asia	D3a	D	This study	PQ388978
147._Tibetan_Diqing	Domestic pig (Sus scrofa domesticus)	China	EastAsia/Asia	D3a	D	This study	PQ388954
148._Tibetan_Diqing	Domestic pig (Sus scrofa domesticus)	China	EastAsia/Asia	D3a	D	This study	PQ388955
149._Tibetan_Diqing	Domestic pig (Sus scrofa domesticus)	China	EastAsia/Asia	D1b_EF545576	D	This study	PQ388754
15._Dahe	Domestic pig (Sus scrofa domesticus)	China	EastAsia/Asia	D1h	D	This study	PQ388767
16._Dahe	Domestic pig (Sus scrofa domesticus)	China	EastAsia/Asia	D1a3, D1a3_KC505409	D	This study	PQ388430
17._Dahe	Domestic pig (Sus scrofa domesticus)	China	EastAsia/Asia	D1h	D	This study	PQ388768
18._Dahe	Domestic pig (Sus scrofa domesticus)	China	EastAsia/Asia	D1a3	D	This study	PQ388399
19._Dahe	Domestic pig (Sus scrofa domesticus)	China	EastAsia/Asia	D1a3, D1a3_KC505409	D	This study	PQ388431
2._Dahe	Domestic pig (Sus scrofa domesticus)	China	EastAsia/Asia	D1a3, D1a3_KC505409	D	This study	PQ388432
20._Dahe	Domestic pig (Sus scrofa domesticus)	China	EastAsia/Asia	D1a3	D	This study	PQ388420
21._Dahe	Domestic pig (Sus scrofa domesticus)	China	EastAsia/Asia	D1h	D	This study	PQ388769
22._Dahe	Domestic pig (Sus scrofa domesticus)	China	EastAsia/Asia	D1a3	D	This study	PQ388421
27._Dahe	Domestic pig (Sus scrofa domesticus)	China	EastAsia/Asia	D1a3, D1a3_KC505409	D	This study	PQ388433
28._Dahe	Domestic pig (Sus scrofa domesticus)	China	EastAsia/Asia	D1h	D	This study	PQ388770
29._Dahe	Domestic pig (Sus scrofa domesticus)	China	EastAsia/Asia	D1a3	D	This study	PQ388386
30._Dahe	Domestic pig (Sus scrofa domesticus)	China	EastAsia/Asia	D1a3, D1a3_KC505409	D	This study	PQ388434
31._Dahe	Domestic pig (Sus scrofa domesticus)	China	EastAsia/Asia	D1a3	D	This study	PQ388453
32._Dahe	Domestic pig (Sus scrofa domesticus)	China	EastAsia/Asia	D1a3	D	This study	PQ388422
33._Dahe	Domestic pig (Sus scrofa domesticus)	China	EastAsia/Asia	D1a3	D	This study	PQ388387
37._Dahe	Domestic pig (Sus scrofa domesticus)	China	EastAsia/Asia	D1h	D	This study	PQ388771
38._Dahe	Domestic pig (Sus scrofa domesticus)	China	EastAsia/Asia	D1h	D	This study	PQ388772
39._Dahe	Domestic pig (Sus scrofa domesticus)	China	EastAsia/Asia	D1h	D	This study	PQ388773
4._Dahe	Domestic pig (Sus scrofa domesticus)	China	EastAsia/Asia	D1a3	D	This study	PQ388388
40._Dahe	Domestic pig (Sus scrofa domesticus)	China	EastAsia/Asia	D1h	D	This study	PQ388774
42._Dahe	Domestic pig (Sus scrofa domesticus)	China	EastAsia/Asia	D1h	D	This study	PQ388775
43._Dahe	Domestic pig (Sus scrofa domesticus)	China	EastAsia/Asia	D1a3, D1a3_KC505409	D	This study	PQ388435
45._Dahe	Domestic pig (Sus scrofa domesticus)	China	EastAsia/Asia	D1h	D	This study	PQ388776
46._Dahe	Domestic pig (Sus scrofa domesticus)	China	EastAsia/Asia	D1h	D	This study	PQ388777
47._Dahe	Domestic pig (Sus scrofa domesticus)	China	EastAsia/Asia	D1a3	D	This study	PQ388389
49._Dahe	Domestic pig (Sus scrofa domesticus)	China	EastAsia/Asia	D1h	D	This study	PQ388778
50._Dahe	Domestic pig (Sus scrofa domesticus)	China	EastAsia/Asia	D1h	D	This study	PQ388825
51._Dahe	Domestic pig (Sus scrofa domesticus)	China	EastAsia/Asia	D1h	D	This study	PQ388779
52._Dahe	Domestic pig (Sus scrofa domesticus)	China	EastAsia/Asia	D1h	D	This study	PQ388780
53._Dahe	Domestic pig (Sus scrofa domesticus)	China	EastAsia/Asia	D1h	D	This study	PQ388781
54._Dahe	Domestic pig (Sus scrofa domesticus)	China	EastAsia/Asia	D1h	D	This study	PQ388782
55._Dahe	Domestic pig (Sus scrofa domesticus)	China	EastAsia/Asia	D1h	D	This study	PQ388826
56._Dahe	Domestic pig (Sus scrofa domesticus)	China	EastAsia/Asia	D1a3	D	This study	PQ388390
57._Dahe	Domestic pig (Sus scrofa domesticus)	China	EastAsia/Asia	D1h	D	This study	PQ388828
58._Dahe	Domestic pig (Sus scrofa domesticus)	China	EastAsia/Asia	D1a3, D1a3_KC505409	D	This study	PQ388436
59._Dahe	Domestic pig (Sus scrofa domesticus)	China	EastAsia/Asia	D1h	D	This study	PQ388783
6._Dahe	Domestic pig (Sus scrofa domesticus)	China	EastAsia/Asia	D1h	D	This study	PQ388784
60._Dahe	Domestic pig (Sus scrofa domesticus)	China	EastAsia/Asia	D1h	D	This study	PQ388785
61._Dahe	Domestic pig (Sus scrofa domesticus)	China	EastAsia/Asia	D1a3	D	This study	PQ388391
62._Dahe	Domestic pig (Sus scrofa domesticus)	China	EastAsia/Asia	D1h	D	This study	PQ388786
63._Dahe	Domestic pig (Sus scrofa domesticus)	China	EastAsia/Asia	D1a3	D	This study	PQ388392
64._Dahe	Domestic pig (Sus scrofa domesticus)	China	EastAsia/Asia	D1h	D	This study	PQ388787
65._Dahe	Domestic pig (Sus scrofa domesticus)	China	EastAsia/Asia	D1h	D	This study	PQ388788
67._Dahe	Domestic pig (Sus scrofa domesticus)	China	EastAsia/Asia	D1h	D	This study	PQ388789
68._Dahe	Domestic pig (Sus scrofa domesticus)	China	EastAsia/Asia	D1h	D	This study	PQ388790
69._Dahe	Domestic pig (Sus scrofa domesticus)	China	EastAsia/Asia	D1a3, D1a3_KC505409	D	This study	PQ388437
7._Dahe	Domestic pig (Sus scrofa domesticus)	China	EastAsia/Asia	D1h	D	This study	PQ388807
70._Dahe	Domestic pig (Sus scrofa domesticus)	China	EastAsia/Asia	D1h	D	This study	PQ388791
71._Dahe	Domestic pig (Sus scrofa domesticus)	China	EastAsia/Asia	D1h	D	This study	PQ388792
72._Dahe	Domestic pig (Sus scrofa domesticus)	China	EastAsia/Asia	D1h	D	This study	PQ388793
73._Dahe	Domestic pig (Sus scrofa domesticus)	China	EastAsia/Asia	D1h	D	This study	PQ388794
74._Dahe	Domestic pig (Sus scrofa domesticus)	China	EastAsia/Asia	D1a3, D1a3_KC505409	D	This study	PQ388441
75._Dahe	Domestic pig (Sus scrofa domesticus)	China	EastAsia/Asia	D1h	D	This study	PQ388795
76._Dahe	Domestic pig (Sus scrofa domesticus)	China	EastAsia/Asia	D1h	D	This study	PQ388796
77._Dahe	Domestic pig (Sus scrofa domesticus)	China	EastAsia/Asia	D1a3	D	This study	PQ388393
78._Dahe	Domestic pig (Sus scrofa domesticus)	China	EastAsia/Asia	D1a3	D	This study	PQ388400
79._Dahe	Domestic pig (Sus scrofa domesticus)	China	EastAsia/Asia	D1a3	D	This study	PQ388394
8._Dahe	Domestic pig (Sus scrofa domesticus)	China	EastAsia/Asia	D1h	D	This study	PQ388797
80._Dahe	Domestic pig (Sus scrofa domesticus)	China	EastAsia/Asia	D1h	D	This study	PQ388798
81._Dahe	Domestic pig (Sus scrofa domesticus)	China	EastAsia/Asia	D1h	D	This study	PQ388799
82._Dahe	Domestic pig (Sus scrofa domesticus)	China	EastAsia/Asia	D1h	D	This study	PQ388800
83._Dahe	Domestic pig (Sus scrofa domesticus)	China	EastAsia/Asia	D1a3	D	This study	PQ388395
84._Dahe	Domestic pig (Sus scrofa domesticus)	China	EastAsia/Asia	D1a3, D1a3_KC505409	D	This study	PQ388438
85._Dahe	Domestic pig (Sus scrofa domesticus)	China	EastAsia/Asia	D1h	D	This study	PQ388801
86._Dahe	Domestic pig (Sus scrofa domesticus)	China	EastAsia/Asia	D1h	D	This study	PQ388802
87._Dahe	Domestic pig (Sus scrofa domesticus)	China	EastAsia/Asia	D1h	D	This study	PQ388803
88._Dahe	Domestic pig (Sus scrofa domesticus)	China	EastAsia/Asia	D1a3	D	This study	PQ388396
89._Dahe	Domestic pig (Sus scrofa domesticus)	China	EastAsia/Asia	D1a3, D1a3_KC505409	D	This study	PQ388439
9._Dahe	Domestic pig (Sus scrofa domesticus)	China	EastAsia/Asia	D1a3	D	This study	PQ388397
90._Dahe	Domestic pig (Sus scrofa domesticus)	China	EastAsia/Asia	D1h	D	This study	PQ388804
91._Dahe	Domestic pig (Sus scrofa domesticus)	China	EastAsia/Asia	D1h	D	This study	PQ388805
92._Dahe	Domestic pig (Sus scrofa domesticus)	China	EastAsia/Asia	D1h	D	This study	PQ388806
93._Dahe	Domestic pig (Sus scrofa domesticus)	China	EastAsia/Asia	D1h	D	This study	PQ388827
94._Dahe	Domestic pig (Sus scrofa domesticus)	China	EastAsia/Asia	D1a3, D1a3_KC505409	D	This study	PQ388440
95._Tibetan_Diqing	Domestic pig (Sus scrofa domesticus)	China	EastAsia/Asia	D1a1b_KC493608	D	This study	PQ388552
96._Tibetan_Diqing	Domestic pig (Sus scrofa domesticus)	China	EastAsia/Asia	D1a1b_KC493608	D	This study	PQ388553
97._Tibetan_Diqing	Domestic pig (Sus scrofa domesticus)	China	EastAsia/Asia	D1a1b_KC493608	D	This study	PQ388554
98._Tibetan_Diqing	Domestic pig (Sus scrofa domesticus)	China	EastAsia/Asia	D1a1b_KC493608	D	This study	PQ388555
99._Tibetan_Diqing	Domestic pig (Sus scrofa domesticus)	China	EastAsia/Asia	D3a	D	This study	PQ388956
C_000845.Landerace	Domestic pig (Sus scrofa domesticus)	Unspecified	Europe	E1a1, E1a1a1, E1a1b2	E	NC000845.1	N/A
EF545592_myw4	Bearded pig (Sus barbatus)	Malaysia	SouthEast Asia/Asia	A, A1	A	EF545592.1	N/A
EU117375_Iberian	Domestic pig (Sus scrofa domesticus)	Spain	Iberia/Europe	E2_EU117375	E	EU117375.1	N/A
FJ236991_Iberian	Domestic pig (Sus scrofa domesticus)	Spain	Iberia/Europe	E2_FJ236991	E	FJ236991.1	N/A
FJ236992_Iberian	Domestic pig (Sus scrofa domesticus)	Spain	Iberia/Europe	E2, E2_FJ236992	E	FJ236992.1	N/A
FJ236993_Iberian	Domestic pig (Sus scrofa domesticus)	Spain	Iberia/Europe	E2	E	FJ236993.1	N/A
FJ236994_Iberian	Domestic pig (Sus scrofa domesticus)	Spain	Iberia/Europe	E1a1b_FJ236994	E	FJ236994.1	N/A
FJ236995_Iberian	Domestic pig (Sus scrofa domesticus)	Spain	Iberia/Europe	E2_FJ236995	E	FJ236995.1	N/A
FJ236996_Duroc	Domestic pig (Sus scrofa domesticus)	Spain	Iberia/Europe	E1a1b1_FJ236996	E	FJ236996.1	N/A
FJ236997_Duroc	Domestic pig (Sus scrofa domesticus)	Spain	Iberia/Europe	E1a1a_FJ236997	E	FJ236997.1	N/A
J601066_Mangalitsa_blonde	Domestic pig (Sus scrofa domesticus)	Unspecified	Europe	E1a1b2a_JN601066_JN601067	E	JN601066.1	N/A
J601067_Mangalitsa_blonde	Domestic pig (Sus scrofa domesticus)	Unspecified	Europe	E1a1b2a_JN601066_JN601067	E	JN601067.1	N/A
J601068_Mangalitsa_swallow_belly	Domestic pig (Sus scrofa domesticus)	Unspecified	Europe	E1a1a1_JN601068_JN601069	E	JN601068.1	N/A
J601069_Mangalitsa_swallow_belly	Domestic pig (Sus scrofa domesticus)	Unspecified	Europe	E1a1a1_JN601068_JN601069	E	JN601069.1	N/A
J601072_Turopolje	Domestic pig (Sus scrofa domesticus)	Unspecified	Europe	E1a1a1a_JN601072_JN601073	E	JN601072.1	N/A
J601073_Turopolje	Domestic pig (Sus scrofa domesticus)	Unspecified	Europe	E1a1a1a_JN601072_JN601073	E	JN601073.1	N/A
KT965278.1_CWFH_abt_1	Domestic pig (Sus scrofa domesticus)	India	SouthAsia/Asia	A1, A1a'b	A	KT965278.1	N/A
MT.BKS1	Domestic pig (Sus scrofa domesticus)	Europe	Europe/Europe	E1a1b2a	E	SRR1004277	N/A
MT.BKS2	Domestic pig (Sus scrofa domesticus)	Europe	Europe/Europe	D3a1, D3a1a, D3a1a_KC505410	D	SRR1004278	N/A
MT.BKS3	Domestic pig (Sus scrofa domesticus)	Europe	Europe/Europe	D3a1, D3a1a, D3a1a_KC505410	D	SRR1004279	N/A
MT.BM1	Domestic pig (Sus scrofa domesticus)	China	EastAsia/Asia	A, A1	A	This study	PQ389419
MT.BM2	Domestic pig (Sus scrofa domesticus)	China	EastAsia/Asia	D1a_KC493607	D	This study	PQ388410
MT.BM3	Domestic pig (Sus scrofa domesticus)	China	EastAsia/Asia	D1a_KC493607	D	This study	PQ388411
MT.BM4	Domestic pig (Sus scrofa domesticus)	China	EastAsia/Asia	D1a_KC493607	D	This study	PQ388412
MT.BM5	Domestic pig (Sus scrofa domesticus)	China	EastAsia/Asia	D1a_KC493607	D	This study	PQ388418
MT.BMX1	Domestic pig (Sus scrofa domesticus)	China	EastAsia/Asia	D1a1a	D	This study	PQ388610
MT.BMX10	Domestic pig (Sus scrofa domesticus)	China	EastAsia/Asia	D1b1	D	SRR949742	N/A
MT.BMX11	Domestic pig (Sus scrofa domesticus)	China	EastAsia/Asia	D1a1a	D	SRR949744	N/A
MT.BMX12	Domestic pig (Sus scrofa domesticus)	China	EastAsia/Asia	D1c_AF486867	D	SRR949746	N/A
MT.BMX13	Domestic pig (Sus scrofa domesticus)	China	EastAsia/Asia	D1a1a	D	SRR949748	N/A
MT.BMX14	Domestic pig (Sus scrofa domesticus)	China	EastAsia/Asia	D1b1	D	SRR949750	N/A
MT.BMX15	Domestic pig (Sus scrofa domesticus)	China	EastAsia/Asia	D1a1a	D	SRR949752	N/A
MT.BMX2	Domestic pig (Sus scrofa domesticus)	China	EastAsia/Asia	D1a1	D	This study	PQ388673
MT.BMX3	Domestic pig (Sus scrofa domesticus)	China	EastAsia/Asia	D1a1a	D	This study	PQ388611
MT.BMX4	Domestic pig (Sus scrofa domesticus)	China	EastAsia/Asia	D1c_AF486867	D	This study	PQ388544
MT.BMX5	Domestic pig (Sus scrofa domesticus)	China	EastAsia/Asia	D1b1	D	This study	PQ388751
MT.BMX6	Domestic pig (Sus scrofa domesticus)	China	EastAsia/Asia	D1b	D	This study	PQ388940
MT.BMX7	Domestic pig (Sus scrofa domesticus)	China	EastAsia/Asia	D1b	D	This study	PQ388741
MT.BMX8	Domestic pig (Sus scrofa domesticus)	China	EastAsia/Asia	D1a1	D	This study	PQ388601
MT.BMX9	Domestic pig (Sus scrofa domesticus)	China	EastAsia/Asia	D1a1	D	This study	PQ388602
MT.BS1	Domestic pig (Sus scrofa domesticus)	China	EastAsia/Asia	D1a	D	This study	PQ388444
MT.BS2	Domestic pig (Sus scrofa domesticus)	China	EastAsia/Asia	D1b	D	This study	PQ388737
MT.BS3	Domestic pig (Sus scrofa domesticus)	China	EastAsia/Asia	D2, D2_EF545567	D	This study	PQ388856
MT.BS4	Domestic pig (Sus scrofa domesticus)	China	EastAsia/Asia	D1b	D	This study	PQ388743
MT.DHB1	Domestic pig (Sus scrofa domesticus)	China	EastAsia/Asia	D1a1'3, D1a1	D	This study	PQ388564
MT.DHB2	Domestic pig (Sus scrofa domesticus)	China	EastAsia/Asia	D1a1'3, D1a1	D	This study	PQ388562
MT.DHB3	Domestic pig (Sus scrofa domesticus)	China	EastAsia/Asia	D1a1'3, D1a1	D	This study	PQ388563
MT.DHB4	Domestic pig (Sus scrofa domesticus)	China	EastAsia/Asia	D1a1'3, D1a1	D	This study	PQ388559
MT.DHB5	Domestic pig (Sus scrofa domesticus)	China	EastAsia/Asia	D1a1'3, D1a1	D	This study	PQ388565
MT.DHB6	Domestic pig (Sus scrofa domesticus)	China	EastAsia/Asia	D1a1'3, D1a1	D	This study	PQ388566
MT.DHW1_Dahe	Domestic pig (Sus scrofa domesticus)	China	EastAsia/Asia	D2_EF545567	D	This study	PQ388865
MT.DHW2_Dahe	Domestic pig (Sus scrofa domesticus)	China	EastAsia/Asia	D1	D	This study	PQ388900
MT.DR1	Domestic pig (Sus scrofa domesticus)	Unspecified	Europe	D1b1	D	ERR173170	N/A
MT.DR1	Domestic pig (Sus scrofa domesticus)	Unspecified	Europe	D1b1	D	ERR173170	N/A
MT.DR10	Domestic pig (Sus scrofa domesticus)	Korea	EastAsia/Asia	E1a	E	SRR1577863	N/A
MT.DR11	Domestic pig (Sus scrofa domesticus)	Korea	EastAsia/Asia	E1a1b1_FJ236996	E	SRR1577864	N/A
MT.DR12	Domestic pig (Sus scrofa domesticus)	Korea	EastAsia/Asia	E1a1, E1a1a1, E1a1b2	E	SRR1577865	N/A
MT.DR13	Domestic pig (Sus scrofa domesticus)	Korea	EastAsia/Asia	E1a1b1_FJ236996	E	SRR1577866	N/A
MT.DR14	Domestic pig (Sus scrofa domesticus)	Korea	EastAsia/Asia	E1a	E	SRR1577867	N/A
MT.DR15	Domestic pig (Sus scrofa domesticus)	Korea	EastAsia/Asia	E1a	E	SRR1577868	N/A
MT.DR16	Domestic pig (Sus scrofa domesticus)	Korea	EastAsia/Asia	E1a	E	SRR1577869	N/A
MT.DR17	Domestic pig (Sus scrofa domesticus)	Korea	EastAsia/Asia	E1a1b1_FJ236996	E	SRR1577870	N/A
MT.DR18	Domestic pig (Sus scrofa domesticus)	Korea	EastAsia/Asia	E1a1, E1a1a1, E1a1b2	E	SRR1577871	N/A
MT.DR19	Domestic pig (Sus scrofa domesticus)	Korea	EastAsia/Asia	E1a1, E1a1a1, E1a1b2	E	SRR1577872	N/A
MT.DR20	Domestic pig (Sus scrofa domesticus)	Korea	EastAsia/Asia	E1a1b2a_KF767444	E	SRR1577873	N/A
MT.DR21	Domestic pig (Sus scrofa domesticus)	Korea	EastAsia/Asia	E1a1, E1a1a1, E1a1b2	E	SRR1577875	N/A
MT.DR22	Domestic pig (Sus scrofa domesticus)	Korea	EastAsia/Asia	E1a1b2a	E	SRR1577876	N/A
MT.DR23	Domestic pig (Sus scrofa domesticus)	Korea	EastAsia/Asia	E1a1a_FJ236997	E	SRR1577877	N/A
MT.DR24	Domestic pig (Sus scrofa domesticus)	Korea	EastAsia/Asia	E1a1b2	E	SRR1577878	N/A
MT.DR25	Domestic pig (Sus scrofa domesticus)	Korea	EastAsia/Asia	E1a1b2a	E	SRR1577879	N/A
MT.DR26	Domestic pig (Sus scrofa domesticus)	Korea	EastAsia/Asia	E1a1a_FJ236997	E	SRR1577880	N/A
MT.DR5	Domestic pig (Sus scrofa domesticus)	Unspecified	Europe	E1a1b1_FJ236996	E	SRR030083	N/A
MT.DR6	Domestic pig (Sus scrofa domesticus)	Unspecified	Europe	E1a	E	SRR1177806	N/A
MT.DR7	Domestic pig (Sus scrofa domesticus)	Unspecified	Europe	E1a1b1_FJ236996	E	SRR1577858	N/A
MT.DR8	Domestic pig (Sus scrofa domesticus)	Unspecified	Europe	E1a1b1_FJ236996	E	SRR1577860	N/A
MT.DR9	Domestic pig (Sus scrofa domesticus)	Unspecified	Europe	E1a1b1_FJ236996	E	SRR1577862	N/A
MT.DWZ1	Domestic pig (Sus scrofa domesticus)	China	EastAsia/Asia	D1, D1b	D	This study	PQ388758
MT.DWZ2	Domestic pig (Sus scrofa domesticus)	China	EastAsia/Asia	D1, D1b	D	This study	PQ388759
MT.DWZ3	Domestic pig (Sus scrofa domesticus)	China	EastAsia/Asia	D1, D1b	D	This study	PQ388760
MT.DWZ4	Domestic pig (Sus scrofa domesticus)	China	EastAsia/Asia	D1, D1a2, D1e'g'h	D	This study	PQ388843
MT.DWZ5	Domestic pig (Sus scrofa domesticus)	China	EastAsia/Asia	D1, D1b	D	This study	PQ388761
MT.EHL1	Domestic pig (Sus scrofa domesticus)	China	EastAsia/Asia	D1a2_KF601700	D	This study	PQ388493
MT.EHL10	Domestic pig (Sus scrofa domesticus)	China	EastAsia/Asia	D1a1a	D	This study	PQ388886
MT.EHL11	Domestic pig (Sus scrofa domesticus)	China	EastAsia/Asia	D1a, D1a2_KF601700	D	This study	PQ388876
MT.EHL12	Domestic pig (Sus scrofa domesticus)	China	EastAsia/Asia	D1a1a	D	This study	PQ388890
MT.EHL13	Domestic pig (Sus scrofa domesticus)	China	EastAsia/Asia	D1, D1a2, D1e'g'h	D	This study	PQ388836
MT.EHL14	Domestic pig (Sus scrofa domesticus)	China	EastAsia/Asia	D1a2_KF601700	D	This study	PQ388880
MT.EHL15	Domestic pig (Sus scrofa domesticus)	China	EastAsia/Asia	D1a, D1a2_KF601700	D	This study	PQ388877
MT.EHL16	Domestic pig (Sus scrofa domesticus)	China	EastAsia/Asia	D1c1a	D	This study	PQ388901
MT.EHL17	Domestic pig (Sus scrofa domesticus)	China	EastAsia/Asia	D1, D1a2, D1e'g'h	D	This study	PQ388842
MT.EHL18	Domestic pig (Sus scrofa domesticus)	China	EastAsia/Asia	D1a1, D1a1_JN601070_JN601071	D	This study	PQ388868
MT.EHL19	Domestic pig (Sus scrofa domesticus)	China	EastAsia/Asia	D1a, D1a2_KF601700	D	This study	PQ388878
MT.EHL2	Domestic pig (Sus scrofa domesticus)	China	EastAsia/Asia	D1a1a	D	This study	PQ388881
MT.EHL20	Domestic pig (Sus scrofa domesticus)	China	EastAsia/Asia	D1, D1a2, D1e'g'h	D	This study	PQ388894
MT.EHL21	Domestic pig (Sus scrofa domesticus)	China	EastAsia/Asia	D1a1, D1a1_JN601070_JN601071	D	This study	PQ389094
MT.EHL22	Domestic pig (Sus scrofa domesticus)	China	EastAsia/Asia	D1a1, D1a1_JN601070_JN601071	D	This study	PQ388869
MT.EHL23	Domestic pig (Sus scrofa domesticus)	China	EastAsia/Asia	D1a1a	D	This study	PQ388713
MT.EHL24	Domestic pig (Sus scrofa domesticus)	China	EastAsia/Asia	D1a2_KF601700	D	This study	PQ388494
MT.EHL25	Domestic pig (Sus scrofa domesticus)	China	EastAsia/Asia	D1a3	D	This study	PQ388893
MT.EHL26	Domestic pig (Sus scrofa domesticus)	China	EastAsia/Asia	D1a1a	D	This study	PQ388715
MT.EHL27	Domestic pig (Sus scrofa domesticus)	China	EastAsia/Asia	D1a1a	D	This study	PQ388714
MT.EHL28	Domestic pig (Sus scrofa domesticus)	China	EastAsia/Asia	D1a1, D1a1_JN601070_JN601071	D	This study	PQ389096
MT.EHL29	Domestic pig (Sus scrofa domesticus)	China	EastAsia/Asia	D1a1a	D	SRR949638	N/A
MT.EHL3	Domestic pig (Sus scrofa domesticus)	China	EastAsia/Asia	D1a1a	D	This study	PQ389097
MT.EHL30	Domestic pig (Sus scrofa domesticus)	China	EastAsia/Asia	D1a1	D	This study	PQ388571
MT.EHL31	Domestic pig (Sus scrofa domesticus)	China	EastAsia/Asia	D1c1a	D	SRR949765	N/A
MT.EHL32	Domestic pig (Sus scrofa domesticus)	China	EastAsia/Asia	D1a1	D	This study	PQ388612
MT.EHL33	Domestic pig (Sus scrofa domesticus)	China	EastAsia/Asia	D1c1a	D	SRR949779	N/A
MT.EHL4	Domestic pig (Sus scrofa domesticus)	China	EastAsia/Asia	D1a2_KF601700	D	This study	PQ389104
MT.EHL5	Domestic pig (Sus scrofa domesticus)	China	EastAsia/Asia	D1a2_KF601700	D	This study	PQ388879
MT.EHL6	Domestic pig (Sus scrofa domesticus)	China	EastAsia/Asia	D1a3	D	This study	PQ388896
MT.EHL7	Domestic pig (Sus scrofa domesticus)	China	EastAsia/Asia	D1a3	D	This study	PQ388898
MT.EHL8	Domestic pig (Sus scrofa domesticus)	China	EastAsia/Asia	D1a3	D	This study	PQ388897
MT.EHL9	Domestic pig (Sus scrofa domesticus)	China	EastAsia/Asia	D1a1a	D	This study	PQ388716
MT.GTG1	Domestic pig (Sus scrofa domesticus)	China	EastAsia/Asia	D1c_AF486867	D	SRR578029	N/A
MT.HG3	Domestic pig (Sus scrofa domesticus)	Hungary	Central/Europe	E1a1a1a	E	This study	PQ389257
MT.HG4	Domestic pig (Sus scrofa domesticus)	Hungary	Central/Europe	E1a1a1a	E	This study	PQ389258
MT.HG6	Domestic pig (Sus scrofa domesticus)	Hungary	Central/Europe	E1a1a1a	E	This study	PQ389259
MT.HG7	Domestic pig (Sus scrofa domesticus)	Hungary	Central/Europe	D1b1	D	This study	PQ388744
MT.HG8	Domestic pig (Sus scrofa domesticus)	Hungary	Central/Europe	D1b1	D	This study	PQ388745
MT.HH1	Domestic pig (Sus scrofa domesticus)	China	EastAsia/Asia	D1a2	D	This study	PQ388496
MT.HH2	Domestic pig (Sus scrofa domesticus)	China	EastAsia/Asia	D1a3a1	D	This study	PQ388425
MT.HH3	Domestic pig (Sus scrofa domesticus)	China	EastAsia/Asia	D1a3	D	This study	PQ388424
MT.HH4	Domestic pig (Sus scrofa domesticus)	China	EastAsia/Asia	D1a3	D	This study	PQ388423
MT.HT1	Domestic pig (Sus scrofa domesticus)	China	EastAsia/Asia	D1a3_EF545583	D	This study	PQ388721
MT.HT2	Domestic pig (Sus scrofa domesticus)	China	EastAsia/Asia	D1a1c_AF486864	D	SRR949718	N/A
MT.HT3	Domestic pig (Sus scrofa domesticus)	China	EastAsia/Asia	D1a1b	D	SRR949722	N/A
MT.HT4	Domestic pig (Sus scrofa domesticus)	China	EastAsia/Asia	D1a1c_AF486864	D	SRR949724	N/A
MT.HT5	Domestic pig (Sus scrofa domesticus)	China	EastAsia/Asia	D1a1b	D	SRR949726	N/A
MT.HT6	Domestic pig (Sus scrofa domesticus)	China	EastAsia/Asia	D1a1b	D	SRR949728	N/A
MT.HUAI1	Domestic pig (Sus scrofa domesticus)	China	EastAsia/Asia	D1a2, D1e'g'h	D	This study	PQ388448
MT.HUAI3	Domestic pig (Sus scrofa domesticus)	China	EastAsia/Asia	D1a2, D1e'g'h	D	This study	PQ388449
MT.HZ2	Domestic pig (Sus scrofa domesticus)	China	EastAsia/Asia	D1a1	D	This study	PQ389089
MT.HZ3	Domestic pig (Sus scrofa domesticus)	China	EastAsia/Asia	D1a1	D	This study	PQ388649
MT.HZ4	Domestic pig (Sus scrofa domesticus)	China	EastAsia/Asia	D1a1	D	This study	PQ388560
MT.HZ5	Domestic pig (Sus scrofa domesticus)	China	EastAsia/Asia	D1, D1e'g'h, D1g	D	This study	PQ388763
MT.HZ6	Domestic pig (Sus scrofa domesticus)	China	EastAsia/Asia	D1a1	D	This study	PQ388561
MT.IBE2	Domestic pig (Sus scrofa domesticus)	Iberia	south-western/Europe	E2_FJ236991	E	SRR3745079	N/A
MT.IBE3	Domestic pig (Sus scrofa domesticus)	Iberia	south-western/Europe	E2_FJ236991	E	SRR1917381	N/A
MT.ITWB6	Domestic pig (Sus scrofa domesticus)	Italy	Southern and Western/Europe	E1	E	Khederzadeh et al,2019	N/A
MT.ITWB7	Domestic pig (Sus scrofa domesticus)	Italy	Southern and Western/Europe	E1a1a1	E	Khederzadeh et al,2019	N/A
MT.J1	Domestic pig (Sus scrofa domesticus)	China	EastAsia/Asia	D1a3a1	D	SRR652374	N/A
MT.J2	Domestic pig (Sus scrofa domesticus)	China	EastAsia/Asia	D1g	D	SRR652375	N/A
MT.J3	Domestic pig (Sus scrofa domesticus)	China	EastAsia/Asia	D1a3a1	D	SRR652376	N/A
MT.JAPW1	wildboar (sus scrofa)	Japan	EastAsia/Asia	A1a'b	A	ERR173212	N/A
MT.JH1	Domestic pig (Sus scrofa domesticus)	China	EastAsia/Asia	D1a1	D	SRR652374	N/A
MT.JH2	Domestic pig (Sus scrofa domesticus)	China	EastAsia/Asia	D1a1	D	SRR652375	N/A
MT.JH3	Domestic pig (Sus scrofa domesticus)	China	EastAsia/Asia	D1a1	D	SRR652376	N/A
MT.JH4	Domestic pig (Sus scrofa domesticus)	China	EastAsia/Asia	D1a3	D	This study	PQ388722
MT.JQH1	Domestic pig (Sus scrofa domesticus)	China	EastAsia/Asia	D1a1b_AF486873	D	ERR173179	N/A
MT.JQH2	Domestic pig (Sus scrofa domesticus)	China	EastAsia/Asia	D1a3a1	D	This study	PQ388426
MT.JX1	Domestic pig (Sus scrofa domesticus)	China	EastAsia/Asia	D1a1	D	This study	PQ388597
MT.JX2	Domestic pig (Sus scrofa domesticus)	China	EastAsia/Asia	D1a1	D	This study	PQ388598
MT.LC1	Domestic pig (Sus scrofa domesticus)	China	EastAsia/Asia	D1e	D	SRR949658	N/A
MT.LC2	Domestic pig (Sus scrofa domesticus)	China	EastAsia/Asia	D1a1	D	SRR949660	N/A
MT.LC3	Domestic pig (Sus scrofa domesticus)	China	EastAsia/Asia	D1e_KF660222	D	This study	PQ388541
MT.LC4	Domestic pig (Sus scrofa domesticus)	China	EastAsia/Asia	D1c_AF486867	D	SRR949664	N/A
MT.LC5	Domestic pig (Sus scrofa domesticus)	China	EastAsia/Asia	D1c_AF486867	D	SRR949666	N/A
MT.LC6	Domestic pig (Sus scrofa domesticus)	China	EastAsia/Asia	D1e	D	SRR949668	N/A
MT.LDR10	Domestic pig (Sus scrofa domesticus)	Korea	EastAsia/Asia	E1a1a1	E	SRR1581028	N/A
MT.LDR11	Domestic pig (Sus scrofa domesticus)	Korea	EastAsia/Asia	E1a1, E1a1a1, E1a1b2	E	SRR1581031	N/A
MT.LDR12	Domestic pig (Sus scrofa domesticus)	Korea	EastAsia/Asia	E1a1a1	E	SRR1581033	N/A
MT.LDR13	Domestic pig (Sus scrofa domesticus)	Korea	EastAsia/Asia	E1a1, E1a1a1, E1a1b2	E	SRR1581035	N/A
MT.LDR14	Domestic pig (Sus scrofa domesticus)	Korea	EastAsia/Asia	E1a1a1	E	SRR1581037	N/A
MT.LDR15	Domestic pig (Sus scrofa domesticus)	Korea	EastAsia/Asia	E1a1, E1a1a1, E1a1b2	E	SRR1581040	N/A
MT.LDR16	Domestic pig (Sus scrofa domesticus)	Korea	EastAsia/Asia	E1a1a1	E	SRR1581041	N/A
MT.LDR17	Domestic pig (Sus scrofa domesticus)	Korea	EastAsia/Asia	E1a1a1	E	SRR1581043	N/A
MT.LDR18	Domestic pig (Sus scrofa domesticus)	Korea	EastAsia/Asia	E1a1a1	E	SRR1581044	N/A
MT.LDR2	Domestic pig (Sus scrofa domesticus)	Unspecified	Europe	E1a1a1	E	ERR173181	N/A
MT.LDR3	Domestic pig (Sus scrofa domesticus)	Unspecified	Europe	E1a1a1	E	ERR173182	N/A
MT.LDR4	Domestic pig (Sus scrofa domesticus)	Unspecified	Europe	E1a1b2a	E	ERR173183	N/A
MT.LDR5	Domestic pig (Sus scrofa domesticus)	Unspecified	Europe	E1a	E	ERR173184	N/A
MT.LDR6	Domestic pig (Sus scrofa domesticus)	Korea	EastAsia/Asia	E1a	E	SRR1581024	N/A
MT.LDR7	Domestic pig (Sus scrofa domesticus)	Korea	EastAsia/Asia	E1a1a1	E	SRR1581025	N/A
MT.LDR8	Domestic pig (Sus scrofa domesticus)	Korea	EastAsia/Asia	E1a	E	SRR1581026	N/A
MT.LDR9	Domestic pig (Sus scrofa domesticus)	Korea	EastAsia/Asia	E1a1a1	E	SRR1581027	N/A
MT.LT1	Domestic pig (Sus scrofa domesticus)	China	EastAsia/Asia	D1e_AF486870	D	This study	PQ388540
MT.LT3	Domestic pig (Sus scrofa domesticus)	China	EastAsia/Asia	D1c_AF486867	D	This study	PQ388550
MT.LT4	Domestic pig (Sus scrofa domesticus)	China	EastAsia/Asia	D1c_AF486867	D	This study	PQ388545
MT.LW1	Domestic pig (Sus scrofa domesticus)	Unspecified	Europe	D1a1	D	This study	PQ388596
MT.LW10	Domestic pig (Sus scrofa domesticus)	Unspecified	Europe	D1e	D	ERR173190	N/A
MT.LW12	Domestic pig (Sus scrofa domesticus)	Unspecified	Europe	D1e	D	ERR173192	N/A
MT.LW13	Domestic pig (Sus scrofa domesticus)	Unspecified	Europe	D1e	D	ERR173193	N/A
MT.LW15	Domestic pig (Sus scrofa domesticus)	Unspecified	Europe	D1e	D	ERR173195	N/A
MT.LW16	Domestic pig (Sus scrofa domesticus)	Unspecified	Europe	D1e	D	ERR173196	N/A
MT.LW17	Domestic pig (Sus scrofa domesticus)	Unspecified	Europe	D1e	D	ERR173197	N/A
MT.LW18	Domestic pig (Sus scrofa domesticus)	Unspecified	Europe	D1e	D	ERR173198	N/A
MT.LW19	Domestic pig (Sus scrofa domesticus)	China	EastAsia/Asia	E1a1b1_KC250275_KF569218	E	This study	PQ389269
MT.LW2	Domestic pig (Sus scrofa domesticus)	China	EastAsia/Asia	D1a1a	D	This study	PQ388617
MT.LW20	Domestic pig (Sus scrofa domesticus)	China	EastAsia/Asia	D1a1_JN601074	D	This study	PQ388651
MT.LW21	Domestic pig (Sus scrofa domesticus)	China	EastAsia/Asia	E1a1b1_KC250275_KF569218	E	This study	PQ389270
MT.LW22	Domestic pig (Sus scrofa domesticus)	China	EastAsia/Asia	D1a1a	D	This study	PQ388618
MT.LW23	Domestic pig (Sus scrofa domesticus)	China	EastAsia/Asia	D1a1a	D	This study	PQ388619
MT.LW24	Domestic pig (Sus scrofa domesticus)	China	EastAsia/Asia	D1a1a	D	This study	PQ388630
MT.LW25	Domestic pig (Sus scrofa domesticus)	China	EastAsia/Asia	E1a1b1_KC250275_KF569218	E	This study	PQ389271
MT.LW26	Domestic pig (Sus scrofa domesticus)	China	EastAsia/Asia	D1a1a	D	This study	PQ388620
MT.LW27	Domestic pig (Sus scrofa domesticus)	China	EastAsia/Asia	D1a1a	D	This study	PQ388621
MT.LW28	Domestic pig (Sus scrofa domesticus)	China	EastAsia/Asia	D1b1_JN601075	D	This study	PQ388749
MT.LW29	Domestic pig (Sus scrofa domesticus)	China	EastAsia/Asia	E1a1b1_KC250275_KF569218	E	This study	PQ389272
MT.LW3	Domestic pig (Sus scrofa domesticus)	China	EastAsia/Asia	E1a1b1_KC250275_KF569218	E	This study	PQ389273
MT.LW30	Domestic pig (Sus scrofa domesticus)	China	EastAsia/Asia	E1a1b1_KC250275_KF569218	E	This study	PQ389274
MT.LW31	Domestic pig (Sus scrofa domesticus)	China	EastAsia/Asia	D1a1a	D	This study	PQ388638
MT.LW32	Domestic pig (Sus scrofa domesticus)	China	EastAsia/Asia	D1a1a	D	This study	PQ388631
MT.LW33	Domestic pig (Sus scrofa domesticus)	China	EastAsia/Asia	E1a1b1_KC250275_KF569218	E	This study	PQ389275
MT.LW34	Domestic pig (Sus scrofa domesticus)	China	EastAsia/Asia	D1a1a	D	This study	PQ388622
MT.LW35	Domestic pig (Sus scrofa domesticus)	China	EastAsia/Asia	D1a1a	D	This study	PQ388639
MT.LW36	Domestic pig (Sus scrofa domesticus)	China	EastAsia/Asia	D1a1a	D	This study	PQ388632
MT.LW37	Domestic pig (Sus scrofa domesticus)	China	EastAsia/Asia	D1a1a	D	This study	PQ388623
MT.LW38	Domestic pig (Sus scrofa domesticus)	China	EastAsia/Asia	D1a1a	D	This study	PQ388647
MT.LW39	Domestic pig (Sus scrofa domesticus)	China	EastAsia/Asia	E1a1b1_KC250275_KF569218	E	This study	PQ389276
MT.LW4	Domestic pig (Sus scrofa domesticus)	China	EastAsia/Asia	E1a1b1_KC250275_KF569218	E	This study	PQ389277
MT.LW40	Domestic pig (Sus scrofa domesticus)	China	EastAsia/Asia	D1a1a	D	This study	PQ388624
MT.LW41	Domestic pig (Sus scrofa domesticus)	China	EastAsia/Asia	D1a1a	D	This study	PQ388625
MT.LW42	Domestic pig (Sus scrofa domesticus)	China	EastAsia/Asia	D1a1a	D	This study	PQ388626
MT.LW43	Domestic pig (Sus scrofa domesticus)	China	EastAsia/Asia	E1a1b1_KC250275_KF569218	E	This study	PQ389278
MT.LW44	Domestic pig (Sus scrofa domesticus)	China	EastAsia/Asia	D1a1a	D	This study	PQ388633
MT.LW45	Domestic pig (Sus scrofa domesticus)	China	EastAsia/Asia	D1a1a	D	This study	PQ388574
MT.LW46	Domestic pig (Sus scrofa domesticus)	China	EastAsia/Asia	D1a1a	D	This study	PQ388853
MT.LW47	Domestic pig (Sus scrofa domesticus)	China	EastAsia/Asia	E1a1b2	E	This study	PQ389256
MT.LW48	Domestic pig (Sus scrofa domesticus)	China	EastAsia/Asia	D1a1a	D	This study	PQ388640
MT.LW49	Domestic pig (Sus scrofa domesticus)	China	EastAsia/Asia	D1a1a	D	This study	PQ388634
MT.LW5	Domestic pig (Sus scrofa domesticus)	Unspecified	Europe	D1e	D	ERR173185	N/A
MT.LW50	Domestic pig (Sus scrofa domesticus)	China	EastAsia/Asia	D1a1a	D	This study	PQ388644
MT.LW51	Domestic pig (Sus scrofa domesticus)	China	EastAsia/Asia	E1a1b1_KC250275_KF569218	E	This study	PQ389279
MT.LW52	Domestic pig (Sus scrofa domesticus)	China	EastAsia/Asia	D1a1a	D	This study	PQ388895
MT.LW53	Domestic pig (Sus scrofa domesticus)	China	EastAsia/Asia	D1a1a	D	This study	PQ388641
MT.LW54	Domestic pig (Sus scrofa domesticus)	China	EastAsia/Asia	D1a1a	D	This study	PQ388627
MT.LW55	Domestic pig (Sus scrofa domesticus)	China	EastAsia/Asia	D1a1a	D	This study	PQ388635
MT.LW56	Domestic pig (Sus scrofa domesticus)	China	EastAsia/Asia	E1a1b1_KC250275_KF569218	E	This study	PQ389280
MT.LW57	Domestic pig (Sus scrofa domesticus)	China	EastAsia/Asia	E1a1b1_KC250275_KF569218	E	This study	PQ389281
MT.LW58	Domestic pig (Sus scrofa domesticus)	China	EastAsia/Asia	D1a1a	D	This study	PQ388636
MT.LW59	Domestic pig (Sus scrofa domesticus)	China	EastAsia/Asia	D1a1a	D	This study	PQ388628
MT.LW6	Domestic pig (Sus scrofa domesticus)	Unspecified	Europe	D1e	D	ERR173186	N/A
MT.LW60	Domestic pig (Sus scrofa domesticus)	China	EastAsia/Asia	D1a1a	D	This study	PQ388629
MT.LW61	Domestic pig (Sus scrofa domesticus)	China	EastAsia/Asia	D1a1a	D	This study	PQ388645
MT.LW62	Domestic pig (Sus scrofa domesticus)	China	EastAsia/Asia	D1a1a	D	This study	PQ388854
MT.LW63	Domestic pig (Sus scrofa domesticus)	China	EastAsia/Asia	D1a1a	D	This study	PQ388642
MT.LW64	Domestic pig (Sus scrofa domesticus)	China	EastAsia/Asia	E1a1b1_KC250275_KF569218	E	This study	PQ389282
MT.LW65	Domestic pig (Sus scrofa domesticus)	China	EastAsia/Asia	E1a1b1_KC250275_KF569218	E	This study	PQ389283
MT.LW66	Domestic pig (Sus scrofa domesticus)	China	EastAsia/Asia	D1a1a	D	This study	PQ388646
MT.LW67	Domestic pig (Sus scrofa domesticus)	China	EastAsia/Asia	D1a1a	D	This study	PQ388643
MT.LW68	Domestic pig (Sus scrofa domesticus)	China	EastAsia/Asia	D1a1a	D	This study	PQ388637
MT.LW7	Domestic pig (Sus scrofa domesticus)	Unspecified	Europe	D1e	D	ERR173187	N/A
MT.LW8	Domestic pig (Sus scrofa domesticus)	Unspecified	Europe	D1e	D	ERR173188	N/A
MT.LW9	Domestic pig (Sus scrofa domesticus)	Unspecified	Europe	D1e	D	ERR173189	N/A
MT.LWU1	Domestic pig (Sus scrofa domesticus)	China	EastAsia/Asia	D1a1c_AF486864	D	This study	PQ388652
MT.LWU10	Domestic pig (Sus scrofa domesticus)	China	EastAsia/Asia	D1a1c_AF486864	D	This study	PQ388653
MT.LWU11	Domestic pig (Sus scrofa domesticus)	China	EastAsia/Asia	D1a1c_AF486864	D	This study	PQ388654
MT.LWU12	Domestic pig (Sus scrofa domesticus)	China	EastAsia/Asia	D1a1c_AF486864	D	This study	PQ388666
MT.LWU13	Domestic pig (Sus scrofa domesticus)	China	EastAsia/Asia	D1a1c_AF486864	D	This study	PQ388655
MT.LWU14	Domestic pig (Sus scrofa domesticus)	China	EastAsia/Asia	D1a1c_AF486864	D	This study	PQ388656
MT.LWU15	Domestic pig (Sus scrofa domesticus)	China	EastAsia/Asia	D1a1c_AF486864	D	This study	PQ388657
MT.LWU16	Domestic pig (Sus scrofa domesticus)	China	EastAsia/Asia	D1a1c_AF486864	D	This study	PQ388658
MT.LWU17	Domestic pig (Sus scrofa domesticus)	China	EastAsia/Asia	D1a1c_AF486864	D	SRR949754	N/A
MT.LWU18	Domestic pig (Sus scrofa domesticus)	China	EastAsia/Asia	D1a1c_AF486864	D	SRR949756	N/A
MT.LWU19	Domestic pig (Sus scrofa domesticus)	China	EastAsia/Asia	D1a1c_AF486864	D	SRR949758	N/A
MT.LWU6	Domestic pig (Sus scrofa domesticus)	China	EastAsia/Asia	D1a1c_AF486864	D	This study	PQ388504
MT.LWU7	Domestic pig (Sus scrofa domesticus)	China	EastAsia/Asia	D1a1c_AF486864	D	This study	PQ388667
MT.LWU8	Domestic pig (Sus scrofa domesticus)	China	EastAsia/Asia	D1a3	D	This study	PQ388723
MT.LWU9	Domestic pig (Sus scrofa domesticus)	China	EastAsia/Asia	D1a1c_AF486864	D	This study	PQ388659
MT.MGL1	Domestic pig (Sus scrofa domesticus)	Hungary	Central Europe/Europe	E1a1a1	E	SRR1178916	N/A
MT.MGL2	Domestic pig (Sus scrofa domesticus)	Hungary	Central Europe/Europe	E1a1a1	E	SRR1178924	N/A
MT.MGL3	Domestic pig (Sus scrofa domesticus)	Hungary	Central Europe/Europe	E1a1a1	E	SRR1178925	N/A
MT.MI1	Domestic pig (Sus scrofa domesticus)	China	EastAsia/Asia	D1a1c_AF486864	D	This study	PQ388870
MT.MI10	Domestic pig (Sus scrofa domesticus)	China	EastAsia/Asia	D1a1c_AF486864	D	This study	PQ388660
MT.MI11	Domestic pig (Sus scrofa domesticus)	China	EastAsia/Asia	D1	D	This study	PQ388844
MT.MI12	Domestic pig (Sus scrofa domesticus)	China	EastAsia/Asia	D1	D	This study	PQ388847
MT.MI13	Domestic pig (Sus scrofa domesticus)	China	EastAsia/Asia	D1	D	This study	PQ388845
MT.MI14	Domestic pig (Sus scrofa domesticus)	China	EastAsia/Asia	D1a1c_AF486864	D	This study	PQ388661
MT.MI15	Domestic pig (Sus scrofa domesticus)	China	EastAsia/Asia	D1a1c_AF486864	D	This study	PQ388664
MT.MI16	Domestic pig (Sus scrofa domesticus)	China	EastAsia/Asia	D1a1c_AF486864	D	SRR949730	N/A
MT.MI17	Domestic pig (Sus scrofa domesticus)	China	EastAsia/Asia	D1a1c_AF486864	D	SRR949732	N/A
MT.MI18	Domestic pig (Sus scrofa domesticus)	China	EastAsia/Asia	D1a1c_AF486864	D	SRR949734	N/A
MT.MI19	Domestic pig (Sus scrofa domesticus)	China	EastAsia/Asia	D1	D	This study	PQ388849
MT.MI2	Domestic pig (Sus scrofa domesticus)	China	EastAsia/Asia	D1a1c_AF486864	D	This study	PQ388665
MT.MI20	Domestic pig (Sus scrofa domesticus)	China	EastAsia/Asia	D1a1c_AF486864	D	SRR949738	N/A
MT.MI21	Domestic pig (Sus scrofa domesticus)	China	EastAsia/Asia	D1a1c_AF486864	D	SRR949740	N/A
MT.MI3	Domestic pig (Sus scrofa domesticus)	China	EastAsia/Asia	D1a1	D	This study	PQ388599
MT.MI4	Domestic pig (Sus scrofa domesticus)	China	EastAsia/Asia	D1a1c_AF486864	D	This study	PQ388669
MT.MI5	Domestic pig (Sus scrofa domesticus)	China	EastAsia/Asia	D1a1c_AF486864	D	This study	PQ388670
MT.MI6	Domestic pig (Sus scrofa domesticus)	China	EastAsia/Asia	D1a1c_AF486864	D	This study	PQ388671
MT.MI7	Domestic pig (Sus scrofa domesticus)	China	EastAsia/Asia	D1a1c_AF486864	D	This study	PQ388662
MT.MI8	Domestic pig (Sus scrofa domesticus)	China	EastAsia/Asia	D1a1c_AF486864	D	This study	PQ388663
MT.MI9	Domestic pig (Sus scrofa domesticus)	China	EastAsia/Asia	D1	D	This study	PQ388846
MT.MS1	Domestic pig (Sus scrofa domesticus)	China	EastAsia/Asia	D1a1	D	ERR173199	N/A
MT.MS2	Domestic pig (Sus scrofa domesticus)	China	EastAsia/Asia	D1a1_AF486855	D	ERR173200	N/A
MT.MS3	Domestic pig (Sus scrofa domesticus)	China	EastAsia/Asia	D1c1a	D	This study	PQ388506
MT.MS4	Domestic pig (Sus scrofa domesticus)	China	EastAsia/Asia	D1c1a	D	This study	PQ388507
MT.PT1	Domestic pig (Sus scrofa domesticus)	China	EastAsia/Asia	D1c, D1_AF486856	D	This study	PQ388725
MT.PT2	Domestic pig (Sus scrofa domesticus)	China	EastAsia/Asia	D1c, D1_AF486856	D	This study	PQ388727
MT.PT3	Domestic pig (Sus scrofa domesticus)	China	EastAsia/Asia	D4a, D4a_GQ220328	D	This study	PQ388904
MT.PT4	Domestic pig (Sus scrofa domesticus)	China	EastAsia/Asia	D1a1	D	This study	PQ388615
MT.PT5	Domestic pig (Sus scrofa domesticus)	China	EastAsia/Asia	D1a1	D	This study	PQ388616
MT.PTR1	Domestic pig (Sus scrofa domesticus)	Unspecified	Europe	D3a1, D3a1a	D	This study	PQ389064
MT.PTR2	Domestic pig (Sus scrofa domesticus)	Unspecified	Europe	E1a1, E1a1a1, E1a1b2	E	ERR173204	N/A
MT.PTR3	Domestic pig (Sus scrofa domesticus)	Unspecified	Europe	D3a1, D3a1a	D	ERR173205	N/A
MT.PTR3	Domestic pig (Sus scrofa domesticus)	Unspecified	Europe	D3a1, D3a1a	D	ERR173206	N/A
MT.PTR4	Domestic pig (Sus scrofa domesticus)	Unspecified	Europe	E1a1, E1a1a1, E1a1b2	E	ERR173207	N/A
MT.PTR5	Domestic pig (Sus scrofa domesticus)	Unspecified	Europe	E1a1a1	E	ERR173208	N/A
MT.PZ1	Domestic pig (Sus scrofa domesticus)	China	EastAsia/Asia	D1a1	D	SRR652348	N/A
MT.PZ2	Domestic pig (Sus scrofa domesticus)	China	EastAsia/Asia	D1a1	D	SRR652349	N/A
MT.PZ3	Domestic pig (Sus scrofa domesticus)	China	EastAsia/Asia	D1a1	D	SRR652350	N/A
MT.QBH1	Domestic pig (Sus scrofa domesticus)	China	EastAsia/Asia	D1, D1g	D	This study	PQ388454
MT.QBH2	Domestic pig (Sus scrofa domesticus)	China	EastAsia/Asia	D1a3	D	This study	PQ388398
MT.QBH3	Domestic pig (Sus scrofa domesticus)	China	EastAsia/Asia	D1a1a	D	This study	PQ388581
MT.QBH4	Domestic pig (Sus scrofa domesticus)	China	EastAsia/Asia	D1a1a	D	This study	PQ388575
MT.QBH5	Domestic pig (Sus scrofa domesticus)	China	EastAsia/Asia	D1	D	This study	PQ388460
MT.QDH1	Domestic pig (Sus scrofa domesticus)	China	EastAsia/Asia	D1a1	D	This study	PQ388712
MT.QDH2	Domestic pig (Sus scrofa domesticus)	China	EastAsia/Asia	D3a	D	This study	PQ389075
MT.QDH3	Domestic pig (Sus scrofa domesticus)	China	EastAsia/Asia	D1a3	D	This study	PQ388409
MT.QSH1	Domestic pig (Sus scrofa domesticus)	China	EastAsia/Asia	D1e	D	This study	PQ388518
MT.QSH2	Domestic pig (Sus scrofa domesticus)	China	EastAsia/Asia	D1a1	D	This study	PQ388603
MT.QSH3	Domestic pig (Sus scrofa domesticus)	China	EastAsia/Asia	D1a1	D	This study	PQ388604
MT.QSH4	Domestic pig (Sus scrofa domesticus)	China	EastAsia/Asia	D3a	D	This study	PQ389072
MT.QSH5	Domestic pig (Sus scrofa domesticus)	China	EastAsia/Asia	D1a1	D	This study	PQ388605
MT.RC1	Domestic pig (Sus scrofa domesticus)	China	EastAsia/Asia	D1a1	D	This study	PQ388556
MT.RC2	Domestic pig (Sus scrofa domesticus)	China	EastAsia/Asia	D1a2, D1a2_GQ220329, D1a3, D1a3_KC505409	D	This study	PQ388720
MT.RC3	Domestic pig (Sus scrofa domesticus)	China	EastAsia/Asia	D1	D	This study	PQ388490
MT.RC4	Domestic pig (Sus scrofa domesticus)	China	EastAsia/Asia	D1a3a1	D	This study	PQ388427
MT.RC5	Domestic pig (Sus scrofa domesticus)	China	EastAsia/Asia	D1a1	D	This study	PQ388607
MT.RC6	Domestic pig (Sus scrofa domesticus)	China	EastAsia/Asia	D1a3a1	D	This study	PQ388428
MT.RC7	Domestic pig (Sus scrofa domesticus)	China	EastAsia/Asia	D1, D1g	D	This study	PQ388455
MT.SB1	Domestic pig (Sus scrofa domesticus)	China	EastAsia/Asia	D2, D2_EF545567	D	This study	PQ388857
MT.SB2	Domestic pig (Sus scrofa domesticus)	China	EastAsia/Asia	D1a1'3, D1a3	D	This study	PQ388406
MT.SB3	Domestic pig (Sus scrofa domesticus)	China	EastAsia/Asia	D1	D	This study	PQ388461
MT.SB4	Domestic pig (Sus scrofa domesticus)	China	EastAsia/Asia	D1c_AF486867	D	This study	PQ388546
MT.SB5	Domestic pig (Sus scrofa domesticus)	China	EastAsia/Asia	D1a	D	This study	PQ388446
MT.SB6	Domestic pig (Sus scrofa domesticus)	China	EastAsia/Asia	D1a3	D	This study	PQ389102
MT.SRI2	Domestic pig (Sus scrofa domesticus)	Sri Lanka	SouthAsia/Asia	D3a1, D3a1a	D	This study	PQ389076
MT.SRI3	Domestic pig (Sus scrofa domesticus)	Sri Lanka	SouthAsia/Asia	D1h	D	This study	PQ388820
MT.SXH1	Domestic pig (Sus scrofa domesticus)	China	EastAsia/Asia	D1, D1a2, D1e'g'h	D	This study	PQ388837
MT.SXH2	Domestic pig (Sus scrofa domesticus)	China	EastAsia/Asia	D1a1	D	This study	PQ388613
MT.SZL1	Domestic pig (Sus scrofa domesticus)	China	EastAsia/Asia	D3a, D3a_KF472177	D	This study	PQ389073
MT.SZL2	Domestic pig (Sus scrofa domesticus)	China	EastAsia/Asia	D1b	D	This study	PQ388739
MT.SZL3	Domestic pig (Sus scrofa domesticus)	China	EastAsia/Asia	D1e	D	This study	PQ388536
MT.SZL4	Domestic pig (Sus scrofa domesticus)	China	EastAsia/Asia	D1e	D	This study	PQ389095
MT.SZL5	Domestic pig (Sus scrofa domesticus)	China	EastAsia/Asia	D1b	D	This study	PQ388740
MT.TBT1	Domestic pig (Sus scrofa domesticus)	China	EastAsia/Asia	D1a_KC493607	D	This study	PQ388902
MT.TBT10	Domestic pig (Sus scrofa domesticus)	China	EastAsia/Asia	D2, D2_EF545567	D	This study	PQ388864
MT.TBT11	Domestic pig (Sus scrofa domesticus)	China	EastAsia/Asia	D1a1b_KC493608	D	This study	PQ388872
MT.TBT12	Domestic pig (Sus scrofa domesticus)	China	EastAsia/Asia	D1a3	D	SRR652257	N/A
MT.TBT13	Domestic pig (Sus scrofa domesticus)	China	EastAsia/Asia	D1a3	D	SRR652258	N/A
MT.TBT14	Domestic pig (Sus scrofa domesticus)	China	EastAsia/Asia	D3a	D	SRR652259	N/A
MT.TBT15	Domestic pig (Sus scrofa domesticus)	China	EastAsia/Asia	D3a	D	SRR652260	N/A
MT.TBT16	Domestic pig (Sus scrofa domesticus)	China	EastAsia/Asia	D3a	D	SRR652261	N/A
MT.TBT17	Domestic pig (Sus scrofa domesticus)	China	EastAsia/Asia	D3a	D	SRR652262	N/A
MT.TBT18	Domestic pig (Sus scrofa domesticus)	China	EastAsia/Asia	D3a	D	SRR652263	N/A
MT.TBT19	Domestic pig (Sus scrofa domesticus)	China	EastAsia/Asia	D3a	D	SRR652264	N/A
MT.TBT20	Domestic pig (Sus scrofa domesticus)	China	EastAsia/Asia	D3a	D	SRR652265	N/A
MT.TBT21	Domestic pig (Sus scrofa domesticus)	China	EastAsia/Asia	D3a	D	SRR652266	N/A
MT.TBT22	Domestic pig (Sus scrofa domesticus)	China	EastAsia/Asia	D1a3	D	SRR652267	N/A
MT.TBT23	Domestic pig (Sus scrofa domesticus)	China	EastAsia/Asia	D1a3	D	SRR652268	N/A
MT.TBT24	Domestic pig (Sus scrofa domesticus)	China	EastAsia/Asia	D1a3	D	SRR652269	N/A
MT.TBT25	Domestic pig (Sus scrofa domesticus)	China	EastAsia/Asia	D1, D1g	D	SRR652270	N/A
MT.TBT26	Domestic pig (Sus scrofa domesticus)	China	EastAsia/Asia	D1a3	D	SRR652302	N/A
MT.TBT27	Domestic pig (Sus scrofa domesticus)	China	EastAsia/Asia	D2_KC493612	D	SRR652303	N/A
MT.TBT28	Domestic pig (Sus scrofa domesticus)	China	EastAsia/Asia	D1a3	D	SRR652304	N/A
MT.TBT29	Domestic pig (Sus scrofa domesticus)	China	EastAsia/Asia	D1a3	D	SRR652305	N/A
MT.TBT3	Domestic pig (Sus scrofa domesticus)	China	EastAsia/Asia	D1a_KC493607	D	This study	PQ388414
MT.TBT30	Domestic pig (Sus scrofa domesticus)	China	EastAsia/Asia	D1a3	D	SRR652306	N/A
MT.TBT31	Domestic pig (Sus scrofa domesticus)	China	EastAsia/Asia	D2_KC493612	D	SRR652307	N/A
MT.TBT32	Domestic pig (Sus scrofa domesticus)	China	EastAsia/Asia	D1a1	D	SRR652327	N/A
MT.TBT33	Domestic pig (Sus scrofa domesticus)	China	EastAsia/Asia	D1a1	D	SRR652339	N/A
MT.TBT34	Domestic pig (Sus scrofa domesticus)	China	EastAsia/Asia	D1a1	D	SRR652340	N/A
MT.TBT35	Domestic pig (Sus scrofa domesticus)	China	EastAsia/Asia	D1a1c_AF486862	D	SRR652341	N/A
MT.TBT36	Domestic pig (Sus scrofa domesticus)	China	EastAsia/Asia	D1a1c_AF486862	D	SRR652342	N/A
MT.TBT37	Domestic pig (Sus scrofa domesticus)	China	EastAsia/Asia	D1a1	D	SRR652343	N/A
MT.TBT38	Domestic pig (Sus scrofa domesticus)	China	EastAsia/Asia	D1a1c_AF486862	D	SRR652344	N/A
MT.TBT39	Domestic pig (Sus scrofa domesticus)	China	EastAsia/Asia	D1a1	D	SRR652345	N/A
MT.TBT4	Domestic pig (Sus scrofa domesticus)	China	EastAsia/Asia	D1a1a, D1a1b, D1a1b_KC493608	D	This study	PQ388578
MT.TBT40	Domestic pig (Sus scrofa domesticus)	China	EastAsia/Asia	D1a1c_AF486862	D	SRR652346	N/A
MT.TBT41	Domestic pig (Sus scrofa domesticus)	China	EastAsia/Asia	D1a1	D	SRR652347	N/A
MT.TBT5	Domestic pig (Sus scrofa domesticus)	China	EastAsia/Asia	D1a_KC493607	D	This study	PQ388415
MT.TBT7	Domestic pig (Sus scrofa domesticus)	China	EastAsia/Asia	D1a_KC493607	D	This study	PQ388417
MT.TBT8	Domestic pig (Sus scrofa domesticus)	China	EastAsia/Asia	D1g	D	This study	PQ388459
MT.TBT9	Domestic pig (Sus scrofa domesticus)	China	EastAsia/Asia	D1a1	D	This study	PQ388557
MT.TC1	Domestic pig (Sus scrofa domesticus)	China	EastAsia/Asia	D1a3, D1a3_KC505409	D	This study	PQ388871
MT.TC3	Domestic pig (Sus scrofa domesticus)	China	EastAsia/Asia	D1	D	This study	PQ388848
MT.TC4	Domestic pig (Sus scrofa domesticus)	China	EastAsia/Asia	D1a1	D	This study	PQ388600
MT.TC5	Domestic pig (Sus scrofa domesticus)	China	EastAsia/Asia	D1a1	D	This study	PQ388572
MT.WEI1	Domestic pig (Sus scrofa domesticus)	China	EastAsia/Asia	D1a2_KF601700	D	This study	PQ388495
MT.WH1	Domestic pig (Sus scrofa domesticus)	China	EastAsia/Asia	D1a1a	D	This study	PQ388576
MT.WH2	Domestic pig (Sus scrofa domesticus)	China	EastAsia/Asia	D1a1a	D	This study	PQ388577
MT.WUJ1	Domestic pig (Sus scrofa domesticus)	China	EastAsia/Asia	D1a	D	This study	PQ388445
MT.WUJ2	Domestic pig (Sus scrofa domesticus)	China	EastAsia/Asia	D1a3	D	This study	PQ388407
MT.WUJ3	Domestic pig (Sus scrofa domesticus)	China	EastAsia/Asia	D1a3	D	This study	PQ388408
MT.WZS1	Domestic pig (Sus scrofa domesticus)	China	EastAsia/Asia	D1e	D	This study	PQ388867
MT.WZS2	Domestic pig (Sus scrofa domesticus)	China	EastAsia/Asia	D1e	D	This study	PQ388537
MT.WZS3	Domestic pig (Sus scrofa domesticus)	China	EastAsia/Asia	D1a1	D	This study	PQ388582
MT.WZS4	Domestic pig (Sus scrofa domesticus)	China	EastAsia/Asia	D1b1	D	This study	PQ388738
MT.WZS5	Domestic pig (Sus scrofa domesticus)	China	EastAsia/Asia	D1a1	D	This study	PQ388583
MT.WZS6	Domestic pig (Sus scrofa domesticus)	China	EastAsia/Asia	D1b	D	This study	PQ388755
MT.WZS7	Domestic pig (Sus scrofa domesticus)	China	EastAsia/Asia	D1a1a, D1a1b	D	This study	PQ388724
MT.X1	Domestic pig (Sus scrofa domesticus)	China	EastAsia/Asia	D1a	D	This study	PQ388450
MT.X2	Domestic pig (Sus scrofa domesticus)	China	EastAsia/Asia	D1e	D	This study	PQ388519
MT.X3	Domestic pig (Sus scrofa domesticus)	China	EastAsia/Asia	D1a	D	This study	PQ388451
MT.X4	Domestic pig (Sus scrofa domesticus)	China	EastAsia/Asia	D1a1a	D	This study	PQ388606
MT.X5	Domestic pig (Sus scrofa domesticus)	China	EastAsia/Asia	D1e	D	This study	PQ388531
MT.XAG1	Domestic pig (Sus scrofa domesticus)	China	EastAsia/Asia	D1b	D	ERR173223	N/A
MT.XAG2	Domestic pig (Sus scrofa domesticus)	China	EastAsia/Asia	D1b	D	ERR173224	N/A
MT.XAG3	Domestic pig (Sus scrofa domesticus)	China	EastAsia/Asia	D1c_AF486867	D	This study	PQ388549
MT.XAG4	Domestic pig (Sus scrofa domesticus)	China	EastAsia/Asia	D1a2, D1e'g'h	D	This study	PQ388452
MT.XAG5	Domestic pig (Sus scrofa domesticus)	China	EastAsia/Asia	D1a1_EF545593	D	This study	PQ388609
MT.XEZ1	Domestic pig (Sus scrofa domesticus)	China	EastAsia/Asia	D1a3	D	This study	PQ388401
MT.XEZ10	Domestic pig (Sus scrofa domesticus)	China	EastAsia/Asia	D4a, D4a_GQ220328	D	This study	PQ388905
MT.XEZ11	Domestic pig (Sus scrofa domesticus)	China	EastAsia/Asia	D1a3	D	This study	PQ388404
MT.XEZ12	Domestic pig (Sus scrofa domesticus)	China	EastAsia/Asia	D2_EF545567	D	This study	PQ388858
MT.XEZ13	Domestic pig (Sus scrofa domesticus)	China	EastAsia/Asia	D1b	D	This study	PQ388734
MT.XEZ14	Domestic pig (Sus scrofa domesticus)	China	EastAsia/Asia	D1a3	D	This study	PQ388405
MT.XEZ15	Domestic pig (Sus scrofa domesticus)	China	EastAsia/Asia	D1b	D	This study	PQ388735
MT.XEZ16	Domestic pig (Sus scrofa domesticus)	China	EastAsia/Asia	D2_EF545567	D	This study	PQ388859
MT.XEZ17	Domestic pig (Sus scrofa domesticus)	China	EastAsia/Asia	D4a, D4a_GQ220328	D	This study	PQ388922
MT.XEZ18	Domestic pig (Sus scrofa domesticus)	China	EastAsia/Asia	D1_AF486856	D	This study	PQ388726
MT.XEZ19	Domestic pig (Sus scrofa domesticus)	China	EastAsia/Asia	D4a, D4a_GQ220328	D	This study	PQ388924
MT.XEZ2	Domestic pig (Sus scrofa domesticus)	China	EastAsia/Asia	D4a, D4a_GQ220328	D	This study	PQ388909
MT.XEZ20	Domestic pig (Sus scrofa domesticus)	China	EastAsia/Asia	D1a3	D	This study	PQ388328
MT.XEZ21	Domestic pig (Sus scrofa domesticus)	China	EastAsia/Asia	D1b	D	This study	PQ388750
MT.XEZ22	Domestic pig (Sus scrofa domesticus)	China	EastAsia/Asia	D4a, D4a_GQ220328	D	This study	PQ388925
MT.XEZ23	Domestic pig (Sus scrofa domesticus)	China	EastAsia/Asia	D4a, D4a_GQ220328	D	This study	PQ388936
MT.XEZ24	Domestic pig (Sus scrofa domesticus)	China	EastAsia/Asia	D1b	D	This study	PQ388752
MT.XEZ25	Domestic pig (Sus scrofa domesticus)	China	EastAsia/Asia	D4a, D4a_GQ220328	D	This study	PQ388926
MT.XEZ26	Domestic pig (Sus scrofa domesticus)	China	EastAsia/Asia	D1a3	D	This study	PQ388447
MT.XEZ27	Domestic pig (Sus scrofa domesticus)	China	EastAsia/Asia	D1a2	D	This study	PQ388850
MT.XEZ28	Domestic pig (Sus scrofa domesticus)	China	EastAsia/Asia	D1a2	D	This study	PQ388851
MT.XEZ29	Domestic pig (Sus scrofa domesticus)	China	EastAsia/Asia	D1a2	D	This study	PQ388852
MT.XEZ3	Domestic pig (Sus scrofa domesticus)	China	EastAsia/Asia	D4a, D4a_GQ220328	D	This study	PQ388911
MT.XEZ30	Domestic pig (Sus scrofa domesticus)	China	EastAsia/Asia	D4a, D4a_GQ220328	D	This study	PQ388931
MT.XEZ31	Domestic pig (Sus scrofa domesticus)	China	EastAsia/Asia	D4a, D4a_GQ220328	D	This study	PQ388934
MT.XEZ32	Domestic pig (Sus scrofa domesticus)	China	EastAsia/Asia	D1a3	D	This study	PQ388505
MT.XEZ33	Domestic pig (Sus scrofa domesticus)	China	EastAsia/Asia	D2_EF545567	D	This study	PQ388860
MT.XEZ34	Domestic pig (Sus scrofa domesticus)	China	EastAsia/Asia	D1b	D	This study	PQ388736
MT.XEZ35	Domestic pig (Sus scrofa domesticus)	China	EastAsia/Asia	D4a, D4a_GQ220328	D	This study	PQ388910
MT.XEZ36	Domestic pig (Sus scrofa domesticus)	China	EastAsia/Asia	D4a, D4a_GQ220328	D	This study	PQ388927
MT.XEZ37	Domestic pig (Sus scrofa domesticus)	China	EastAsia/Asia	D1g	D	This study	PQ388456
MT.XEZ38	Domestic pig (Sus scrofa domesticus)	China	EastAsia/Asia	D4a, D4a_GQ220328	D	This study	PQ388923
MT.XEZ39	Domestic pig (Sus scrofa domesticus)	China	EastAsia/Asia	D4a, D4a_GQ220328	D	This study	PQ388906
MT.XEZ4	Domestic pig (Sus scrofa domesticus)	China	EastAsia/Asia	D4a, D4a_GQ220328	D	This study	PQ388908
MT.XEZ40	Domestic pig (Sus scrofa domesticus)	China	EastAsia/Asia	D1b	D	This study	PQ388757
MT.XEZ41	Domestic pig (Sus scrofa domesticus)	China	EastAsia/Asia	D1a3	D	This study	PQ388329
MT.XEZ42	Domestic pig (Sus scrofa domesticus)	China	EastAsia/Asia	D1b	D	This study	PQ388753
MT.XEZ43	Domestic pig (Sus scrofa domesticus)	China	EastAsia/Asia	D4a, D4a_GQ220328	D	This study	PQ388932
MT.XEZ44	Domestic pig (Sus scrofa domesticus)	China	EastAsia/Asia	D4a, D4a_GQ220328	D	This study	PQ388933
MT.XEZ45	Domestic pig (Sus scrofa domesticus)	China	EastAsia/Asia	D3a	D	This study	PQ388957
MT.XEZ46	Domestic pig (Sus scrofa domesticus)	China	EastAsia/Asia	D4a, D4a_GQ220328	D	This study	PQ388907
MT.XEZ47	Domestic pig (Sus scrofa domesticus)	China	EastAsia/Asia	D4a, D4a_GQ220328	D	This study	PQ389098
MT.XEZ48	Domestic pig (Sus scrofa domesticus)	China	EastAsia/Asia	D1h	D	This study	PQ388822
MT.XEZ49	Domestic pig (Sus scrofa domesticus)	China	EastAsia/Asia	D1, D1g	D	This study	PQ388457
MT.XEZ5	Domestic pig (Sus scrofa domesticus)	China	EastAsia/Asia	D1b	D	This study	PQ388742
MT.XEZ6	Domestic pig (Sus scrofa domesticus)	China	EastAsia/Asia	D1h	D	This study	PQ388823
MT.XEZ7	Domestic pig (Sus scrofa domesticus)	China	EastAsia/Asia	D4a, D4a_GQ220328	D	This study	PQ388928
MT.XEZ8	Domestic pig (Sus scrofa domesticus)	China	EastAsia/Asia	D4a, D4a_GQ220328	D	This study	PQ388930
MT.XEZ9	Domestic pig (Sus scrofa domesticus)	China	EastAsia/Asia	D4a, D4a_GQ220328	D	This study	PQ388929
MT.XXH1	Domestic pig (Sus scrofa domesticus)	China	EastAsia/Asia	D1g	D	This study	PQ388458
MT.XXH2	Domestic pig (Sus scrofa domesticus)	China	EastAsia/Asia	D1a3	D	This study	PQ388402
MT.XXH3	Domestic pig (Sus scrofa domesticus)	China	EastAsia/Asia	D3a	D	This study	PQ389014
MT.XXH4	Domestic pig (Sus scrofa domesticus)	China	EastAsia/Asia	D1a1a	D	This study	PQ388648
MT.XXH5	Domestic pig (Sus scrofa domesticus)	China	EastAsia/Asia	D1a3	D	This study	PQ388419
MT.YA1	Domestic pig (Sus scrofa domesticus)	China	EastAsia/Asia	D1a2, D1a2_GQ220329, D1a3, D1a3_KC505409	D	SRR652354	N/A
MT.YA2	Domestic pig (Sus scrofa domesticus)	China	EastAsia/Asia	D1a2, D1a2_GQ220329, D1a3, D1a3_KC505409	D	SRR652355	N/A
MT.YA3	Domestic pig (Sus scrofa domesticus)	China	EastAsia/Asia	D1a2, D1a2_GQ220329, D1a3, D1a3_KC505409	D	SRR652356	N/A
MT.YCT1	Domestic pig (Sus scrofa domesticus)	Mexico	South America/America	E2_EU117375	E	SRR1581045	N/A
MT.YCT10	Domestic pig (Sus scrofa domesticus)	Mexico	South America/America	E1a1b2a	E	SRR1581046	N/A
MT.YCT11	Domestic pig (Sus scrofa domesticus)	Mexico	South America/America	E1a1b2a	E	SRR1581047	N/A
MT.YCT12	Domestic pig (Sus scrofa domesticus)	Mexico	South America/America	E1a1b2a	E	SRR1581048	N/A
MT.YCT2	Domestic pig (Sus scrofa domesticus)	Mexico	South America/America	E2_EU117375	E	SRR1581049	N/A
MT.YCT3	Domestic pig (Sus scrofa domesticus)	Mexico	South America/America	E1a1b2a	E	SRR1581050	N/A
MT.YCT4	Domestic pig (Sus scrofa domesticus)	Mexico	South America/America	E1a1b2a	E	SRR1581051	N/A
MT.YCT5	Domestic pig (Sus scrofa domesticus)	Mexico	South America/America	E1a1b2a	E	SRR1581052	N/A
MT.YCT6	Domestic pig (Sus scrofa domesticus)	Mexico	South America/America	E1a1b2a	E	SRR1581053	N/A
MT.YCT7	Domestic pig (Sus scrofa domesticus)	Mexico	South America/America	E1a1b2a	E	SRR1581054	N/A
MT.YCT8	Domestic pig (Sus scrofa domesticus)	Mexico	South America/America	E1a1b2a	E	SRR1581055	N/A
MT.YCT9	Domestic pig (Sus scrofa domesticus)	Mexico	South America/America	E1a1b2a	E	SRR1581056	N/A
MT.yp160504002	Domestic pig (Sus scrofa domesticus)	Sri Lanka	SouthAsia/Asia	D3a1	D	This study	PQ389083
MT.yp160504003	Domestic pig (Sus scrofa domesticus)	Sri Lanka	SouthAsia/Asia	D3a1, D3a1a	D	This study	PQ389079
MT.yp160504004	Domestic pig (Sus scrofa domesticus)	Sri Lanka	SouthAsia/Asia	D3a1, D3a1a	D	This study	PQ389078
MT.yp160504005	Domestic pig (Sus scrofa domesticus)	Sri Lanka	SouthAsia/Asia	D3a1, D3a1a	D	This study	PQ389081
MT.YP180611001	Domestic pig (Sus scrofa domesticus)	Sri Lanka	SouthAsia/Asia	A, A1	A	This study	PQ389408
MT.YP180611002	Domestic pig (Sus scrofa domesticus)	Sri Lanka	SouthAsia/Asia	A, A1	A	This study	PQ389413
MT.YP180611003	Domestic pig (Sus scrofa domesticus)	Sri Lanka	SouthAsia/Asia	A, A1	A	This study	PQ389410
MT.YP180611004	Domestic pig (Sus scrofa domesticus)	Sri Lanka	SouthAsia/Asia	A, A1	A	This study	PQ389409
MT.YP180611005	Domestic pig (Sus scrofa domesticus)	Sri Lanka	SouthAsia/Asia	A, A1	A	This study	PQ389411
MT.YP180611006	Domestic pig (Sus scrofa domesticus)	Sri Lanka	SouthAsia/Asia	A, A1	A	This study	PQ389412
MT.YP180611007	Domestic pig (Sus scrofa domesticus)	Sri Lanka	SouthAsia/Asia	A, A1	A	This study	PQ389414
MT.YP180611008	Domestic pig (Sus scrofa domesticus)	Sri Lanka	SouthAsia/Asia	A, A1	A	This study	PQ389418
MT.YP180611009	Domestic pig (Sus scrofa domesticus)	Sri Lanka	SouthAsia/Asia	A, A1	A	This study	PQ389415
MT.YP180611010	Domestic pig (Sus scrofa domesticus)	Sri Lanka	SouthAsia/Asia	A, A1	A	This study	PQ389416
MT.YP180611011	Domestic pig (Sus scrofa domesticus)	Sri Lanka	SouthAsia/Asia	D3a1, D3a1a	D	This study	PQ389088
MT.YP180611012	Domestic pig (Sus scrofa domesticus)	Sri Lanka	SouthAsia/Asia	D3a1, D3a1a	D	This study	PQ389087
MT.YP180611013	Domestic pig (Sus scrofa domesticus)	Sri Lanka	SouthAsia/Asia	D1a1a	D	This study	PQ389090
MT.YP180611014	Domestic pig (Sus scrofa domesticus)	Sri Lanka	SouthAsia/Asia	D1a1a	D	This study	PQ389091
MT.YP180611015	Domestic pig (Sus scrofa domesticus)	Sri Lanka	SouthAsia/Asia	D1a1a	D	This study	PQ388882
MT.YP180611016	Domestic pig (Sus scrofa domesticus)	Sri Lanka	SouthAsia/Asia	D1h	D	This study	PQ388830
MT.YP180611017	Domestic pig (Sus scrofa domesticus)	Sri Lanka	SouthAsia/Asia	D3a1, D3a1a	D	This study	PQ389077
MT.YP180611018	Domestic pig (Sus scrofa domesticus)	Sri Lanka	SouthAsia/Asia	D1h	D	This study	PQ388831
MT.YP180611021	Domestic pig (Sus scrofa domesticus)	Sri Lanka	SouthAsia/Asia	D1a1a	D	This study	PQ388891
MT.YP180611022	Domestic pig (Sus scrofa domesticus)	Sri Lanka	SouthAsia/Asia	D1a1a	D	This study	PQ388887
MT.YP180611023	Domestic pig (Sus scrofa domesticus)	Sri Lanka	SouthAsia/Asia	D1a1a	D	This study	PQ388883
MT.YP180611024	Domestic pig (Sus scrofa domesticus)	Sri Lanka	SouthAsia/Asia	D1a1a	D	This study	PQ388884
MT.YP180611025	Domestic pig (Sus scrofa domesticus)	Sri Lanka	SouthAsia/Asia	D1h	D	This study	PQ388833
MT.YP180611027	Domestic pig (Sus scrofa domesticus)	Sri Lanka	SouthAsia/Asia	D1b	D	This study	PQ388756
MT.YP180611028	Domestic pig (Sus scrofa domesticus)	Sri Lanka	SouthAsia/Asia	D1a1a	D	This study	PQ388885
MT.YP180611029	Domestic pig (Sus scrofa domesticus)	Sri Lanka	SouthAsia/Asia	D1a1a	D	This study	PQ388892
MT.YP180611031	Domestic pig (Sus scrofa domesticus)	Sri Lanka	SouthAsia/Asia	D1a1a	D	This study	PQ388888
MT.YP180611032	Domestic pig (Sus scrofa domesticus)	Sri Lanka	SouthAsia/Asia	D1h	D	This study	PQ388832
MT.YP180611033	Domestic pig (Sus scrofa domesticus)	Sri Lanka	SouthAsia/Asia	D1a1a	D	This study	PQ388889
MT.YP180611034	Domestic pig (Sus scrofa domesticus)	Sri Lanka	SouthAsia/Asia	D3a1	D	This study	PQ389082
MT.YP180611035	Domestic pig (Sus scrofa domesticus)	Sri Lanka	SouthAsia/Asia	D1a1a	D	This study	PQ388899
MT.YSH1	Domestic pig (Sus scrofa domesticus)	China	EastAsia/Asia	D1, D1a2, D1e'g'h	D	This study	PQ388838
MT.YSH2	Domestic pig (Sus scrofa domesticus)	China	EastAsia/Asia	D1, D1a2, D1e'g'h	D	This study	PQ388841
MT.YSH3	Domestic pig (Sus scrofa domesticus)	China	EastAsia/Asia	D1a1c_AF486862, _AF486871	D	This study	PQ388711
MT.YSH4	Domestic pig (Sus scrofa domesticus)	China	EastAsia/Asia	D1, D1a2, D1e'g'h	D	This study	PQ388840
MTLW14	Domestic pig (Sus scrofa domesticus)	Unspecified	Europe	D1e	D	ERR173194	N/A
MZ647672.1_Ghungroo	Domestic pig (Sus scrofa domesticus)	India	SouthAsia/Asia	D1, D1a2, D1e'g'h	D	MZ647672.1	N/A
MZ703184.1_Ghungroo2	Domestic pig (Sus scrofa domesticus)	India	SouthAsia/Asia	D1, D1a2, D1e'g'h	D	MZ703184.1	N/A
MZ703185.1_iang_Megha	Domestic pig (Sus scrofa domesticus)	India	SouthAsia/Asia	D1, D1a2, D1e'g'h	D	MZ703185.1	N/A
s1._Saba	Domestic pig (Sus scrofa domesticus)	China	EastAsia/Asia	D1a3	D	This study	PQ388330
s10._Saba	Domestic pig (Sus scrofa domesticus)	China	EastAsia/Asia	D1a3	D	This study	PQ388331
s100._Saba	Domestic pig (Sus scrofa domesticus)	China	EastAsia/Asia	D1	D	This study	PQ388489
s11._Saba	Domestic pig (Sus scrofa domesticus)	China	EastAsia/Asia	D1	D	This study	PQ388476
s12._Saba	Domestic pig (Sus scrofa domesticus)	China	EastAsia/Asia	D1a3	D	This study	PQ388332
s13._Saba	Domestic pig (Sus scrofa domesticus)	China	EastAsia/Asia	D1a3	D	This study	PQ388333
s14._Saba	Domestic pig (Sus scrofa domesticus)	China	EastAsia/Asia	D1a3	D	This study	PQ388334
s15._Saba	Domestic pig (Sus scrofa domesticus)	China	EastAsia/Asia	D1a3	D	This study	PQ388443
s16._Saba	Domestic pig (Sus scrofa domesticus)	China	EastAsia/Asia	D1	D	This study	PQ388477
s17._Saba	Domestic pig (Sus scrofa domesticus)	China	EastAsia/Asia	D1a3	D	This study	PQ388335
s18._Saba	Domestic pig (Sus scrofa domesticus)	China	EastAsia/Asia	D3a	D	This study	PQ388982
s19._Saba	Domestic pig (Sus scrofa domesticus)	China	EastAsia/Asia	D1a3	D	This study	PQ388336
s2._Saba	Domestic pig (Sus scrofa domesticus)	China	EastAsia/Asia	D1a3	D	This study	PQ388337
s20._Saba	Domestic pig (Sus scrofa domesticus)	China	EastAsia/Asia	D1a3	D	This study	PQ388338
s21._Saba	Domestic pig (Sus scrofa domesticus)	China	EastAsia/Asia	D1	D	This study	PQ388478
s22._Saba	Domestic pig (Sus scrofa domesticus)	China	EastAsia/Asia	D1a3	D	This study	PQ388339
s23._Saba	Domestic pig (Sus scrofa domesticus)	China	EastAsia/Asia	D1, D1a2, D1e'g'h	D	This study	PQ388462
s24._Saba	Domestic pig (Sus scrofa domesticus)	China	EastAsia/Asia	D1, D1a2, D1e'g'h	D	This study	PQ388463
s25._Saba	Domestic pig (Sus scrofa domesticus)	China	EastAsia/Asia	D1a3	D	This study	PQ388383
s26._Saba	Domestic pig (Sus scrofa domesticus)	China	EastAsia/Asia	D1	D	This study	PQ388466
s27._Saba	Domestic pig (Sus scrofa domesticus)	China	EastAsia/Asia	D1	D	This study	PQ388467
s28._Saba	Domestic pig (Sus scrofa domesticus)	China	EastAsia/Asia	D1	D	This study	PQ388468
s29._Saba	Domestic pig (Sus scrofa domesticus)	China	EastAsia/Asia	D1	D	This study	PQ388479
s3._Saba	Domestic pig (Sus scrofa domesticus)	China	EastAsia/Asia	D1a3	D	This study	PQ388340
s30._Saba	Domestic pig (Sus scrofa domesticus)	China	EastAsia/Asia	D3a	D	This study	PQ388983
s31._Saba	Domestic pig (Sus scrofa domesticus)	China	EastAsia/Asia	D1a3	D	This study	PQ388341
s32._Saba	Domestic pig (Sus scrofa domesticus)	China	EastAsia/Asia	D3a	D	This study	PQ388984
s33._Saba	Domestic pig (Sus scrofa domesticus)	China	EastAsia/Asia	D1a3	D	This study	PQ388342
s34._Saba	Domestic pig (Sus scrofa domesticus)	China	EastAsia/Asia	D1	D	This study	PQ388491
s35._Saba	Domestic pig (Sus scrofa domesticus)	China	EastAsia/Asia	D1, D1a2, D1e'g'h	D	This study	PQ388484
s36._Saba	Domestic pig (Sus scrofa domesticus)	China	EastAsia/Asia	D1, D1a2, D1e'g'h	D	This study	PQ388485
s37._Saba	Domestic pig (Sus scrofa domesticus)	China	EastAsia/Asia	D1	D	This study	PQ388480
s38._Saba	Domestic pig (Sus scrofa domesticus)	China	EastAsia/Asia	D1a3	D	This study	PQ388343
s39._Saba	Domestic pig (Sus scrofa domesticus)	China	EastAsia/Asia	D1a3	D	This study	PQ388344
s4._Saba	Domestic pig (Sus scrofa domesticus)	China	EastAsia/Asia	D1a3	D	This study	PQ388345
s40._Saba	Domestic pig (Sus scrofa domesticus)	China	EastAsia/Asia	D1a3	D	This study	PQ388346
s41._Saba	Domestic pig (Sus scrofa domesticus)	China	EastAsia/Asia	D1a3	D	This study	PQ388347
s42._Saba	Domestic pig (Sus scrofa domesticus)	China	EastAsia/Asia	D1a3	D	This study	PQ388348
s43._Saba	Domestic pig (Sus scrofa domesticus)	China	EastAsia/Asia	D1a3	D	This study	PQ388384
s44._Saba	Domestic pig (Sus scrofa domesticus)	China	EastAsia/Asia	D1a3	D	This study	PQ388349
s45._Saba	Domestic pig (Sus scrofa domesticus)	China	EastAsia/Asia	D1	D	This study	PQ388469
s46._Saba	Domestic pig (Sus scrofa domesticus)	China	EastAsia/Asia	D1, D1a2, D1e'g'h	D	This study	PQ388486
s47._Saba	Domestic pig (Sus scrofa domesticus)	China	EastAsia/Asia	D3a	D	This study	PQ388985
s48._Saba	Domestic pig (Sus scrofa domesticus)	China	EastAsia/Asia	D1a3	D	This study	PQ388350
s49._Saba	Domestic pig (Sus scrofa domesticus)	China	EastAsia/Asia	D3a	D	This study	PQ388986
s5._Saba	Domestic pig (Sus scrofa domesticus)	China	EastAsia/Asia	D1a3	D	This study	PQ388351
s50._Saba	Domestic pig (Sus scrofa domesticus)	China	EastAsia/Asia	D1, D1a2, D1e'g'h	D	This study	PQ388464
s51._Saba	Domestic pig (Sus scrofa domesticus)	China	EastAsia/Asia	D3a	D	This study	PQ388987
s52._Saba	Domestic pig (Sus scrofa domesticus)	China	EastAsia/Asia	D1a3	D	This study	PQ388352
s53._Saba	Domestic pig (Sus scrofa domesticus)	China	EastAsia/Asia	D1a3	D	This study	PQ388353
s54._Saba	Domestic pig (Sus scrofa domesticus)	China	EastAsia/Asia	D1	D	This study	PQ388488
s55._Saba	Domestic pig (Sus scrofa domesticus)	China	EastAsia/Asia	D1c_AF486867	D	This study	PQ388547
s56._Saba	Domestic pig (Sus scrofa domesticus)	China	EastAsia/Asia	D1a3	D	This study	PQ388354
s57._Saba	Domestic pig (Sus scrofa domesticus)	China	EastAsia/Asia	D1a3	D	This study	PQ388355
s58._Saba	Domestic pig (Sus scrofa domesticus)	China	EastAsia/Asia	D1a3	D	This study	PQ388356
s59._Saba	Domestic pig (Sus scrofa domesticus)	China	EastAsia/Asia	D1	D	This study	PQ388470
s6._Saba	Domestic pig (Sus scrofa domesticus)	China	EastAsia/Asia	D1a3	D	This study	PQ388357
s60._Saba	Domestic pig (Sus scrofa domesticus)	China	EastAsia/Asia	D1a3	D	This study	PQ388358
s61._Saba	Domestic pig (Sus scrofa domesticus)	China	EastAsia/Asia	D1a3	D	This study	PQ388359
s62._Saba	Domestic pig (Sus scrofa domesticus)	China	EastAsia/Asia	D1	D	This study	PQ388481
s63._Saba	Domestic pig (Sus scrofa domesticus)	China	EastAsia/Asia	D3a	D	This study	PQ388988
s64._Saba	Domestic pig (Sus scrofa domesticus)	China	EastAsia/Asia	D1	D	This study	PQ388471
s65._Saba	Domestic pig (Sus scrofa domesticus)	China	EastAsia/Asia	D1a3	D	This study	PQ388360
s66._Saba	Domestic pig (Sus scrofa domesticus)	China	EastAsia/Asia	D3a	D	This study	PQ388989
s67._Saba	Domestic pig (Sus scrofa domesticus)	China	EastAsia/Asia	D1a3	D	This study	PQ388361
s68._Saba	Domestic pig (Sus scrofa domesticus)	China	EastAsia/Asia	D1a3	D	This study	PQ388362
s69._Saba	Domestic pig (Sus scrofa domesticus)	China	EastAsia/Asia	D3a	D	This study	PQ388990
s7._Saba	Domestic pig (Sus scrofa domesticus)	China	EastAsia/Asia	D1a3	D	This study	PQ388363
s70._Saba	Domestic pig (Sus scrofa domesticus)	China	EastAsia/Asia	D3a	D	This study	PQ388991
s71._Saba	Domestic pig (Sus scrofa domesticus)	China	EastAsia/Asia	D1c_AF486867	D	This study	PQ388548
s72._Saba	Domestic pig (Sus scrofa domesticus)	China	EastAsia/Asia	D3a	D	This study	PQ388992
s73._Saba	Domestic pig (Sus scrofa domesticus)	China	EastAsia/Asia	D1a3	D	This study	PQ388364
s74._Saba	Domestic pig (Sus scrofa domesticus)	China	EastAsia/Asia	D3a	D	This study	PQ388993
s75._Saba	Domestic pig (Sus scrofa domesticus)	China	EastAsia/Asia	D1a3	D	This study	PQ388365
s76._Saba	Domestic pig (Sus scrofa domesticus)	China	EastAsia/Asia	D1, D1a2, D1e'g'h	D	This study	PQ388465
s77._Saba	Domestic pig (Sus scrofa domesticus)	China	EastAsia/Asia	D1a3	D	This study	PQ388366
s78._Saba	Domestic pig (Sus scrofa domesticus)	China	EastAsia/Asia	D1	D	This study	PQ388482
s79._Saba	Domestic pig (Sus scrofa domesticus)	China	EastAsia/Asia	D1	D	This study	PQ388472
s8._Saba	Domestic pig (Sus scrofa domesticus)	China	EastAsia/Asia	D1a3	D	This study	PQ388367
s80._Saba	Domestic pig (Sus scrofa domesticus)	China	EastAsia/Asia	D1a3	D	This study	PQ388368
s81._Saba	Domestic pig (Sus scrofa domesticus)	China	EastAsia/Asia	D1a3	D	This study	PQ388369
s82._Saba	Domestic pig (Sus scrofa domesticus)	China	EastAsia/Asia	D1a3	D	This study	PQ388370
s83._Saba	Domestic pig (Sus scrofa domesticus)	China	EastAsia/Asia	D1a3	D	This study	PQ388371
s84._Saba	Domestic pig (Sus scrofa domesticus)	China	EastAsia/Asia	D1a3	D	This study	PQ388372
s85._Saba	Domestic pig (Sus scrofa domesticus)	China	EastAsia/Asia	D1a3	D	This study	PQ388373
s86._Saba	Domestic pig (Sus scrofa domesticus)	China	EastAsia/Asia	D1a3	D	This study	PQ388374
s87._Saba	Domestic pig (Sus scrofa domesticus)	China	EastAsia/Asia	D1	D	This study	PQ388473
s88._Saba	Domestic pig (Sus scrofa domesticus)	China	EastAsia/Asia	D1a3	D	This study	PQ388375
s89._Saba	Domestic pig (Sus scrofa domesticus)	China	EastAsia/Asia	D1a3	D	This study	PQ388376
s9._Saba	Domestic pig (Sus scrofa domesticus)	China	EastAsia/Asia	D1a3	D	This study	PQ388377
s90._Saba	Domestic pig (Sus scrofa domesticus)	China	EastAsia/Asia	D1, D1a2, D1e'g'h	D	This study	PQ388487
s91._Saba	Domestic pig (Sus scrofa domesticus)	China	EastAsia/Asia	D1	D	This study	PQ388483
s92._Saba	Domestic pig (Sus scrofa domesticus)	China	EastAsia/Asia	D1a3	D	This study	PQ388378
s93._Saba	Domestic pig (Sus scrofa domesticus)	China	EastAsia/Asia	D1a3	D	This study	PQ388379
s94._Saba	Domestic pig (Sus scrofa domesticus)	China	EastAsia/Asia	D1a3	D	This study	PQ388380
s95._Saba	Domestic pig (Sus scrofa domesticus)	China	EastAsia/Asia	D3a	D	This study	PQ388994
s96._Saba	Domestic pig (Sus scrofa domesticus)	China	EastAsia/Asia	D1a3	D	This study	PQ388381
s97._Saba	Domestic pig (Sus scrofa domesticus)	China	EastAsia/Asia	D1a3	D	This study	PQ388382
s98._Saba	Domestic pig (Sus scrofa domesticus)	China	EastAsia/Asia	D1	D	This study	PQ388474
s99._Saba	Domestic pig (Sus scrofa domesticus)	China	EastAsia/Asia	D1	D	This study	PQ388475
wildboar(sus scrofa).BGWB1	wildboar (sus scrofa)	Belgium	Northwestern/Europe	E1	E	Khederzadeh et al,2019	N/A
wildboar(sus scrofa).BGWB2	wildboar (sus scrofa)	Belgium	Northwestern/Europe	E1a	E	Khederzadeh et al,2019	N/A
wildboar(sus scrofa).BGWB3	wildboar (sus scrofa)	Belgium	Northwestern/Europe	E1a	E	Khederzadeh et al,2019	N/A
wildboar(sus scrofa).CRTW4	wildboar (sus scrofa)	Croatia	Central and Southeast/Europe	E1a1, E1a1a1, E1a1a1_JN601068_JN601069, E1a1b2	E	Khederzadeh et al,2019	N/A
wildboar(sus scrofa).CWB1	wildboar (sus scrofa)	China	EastAsia/Asia	A1b	A	This study	PQ389115
wildboar(sus scrofa).CWB10	wildboar (sus scrofa)	China	EastAsia/Asia	D1, D1a2, D1e'g'h	D	This study	PQ388839
wildboar(sus scrofa).CWB2	wildboar (sus scrofa)	China	EastAsia/Asia	A1b	A	This study	PQ389116
wildboar(sus scrofa).CWB24	wildboar (sus scrofa)	China	EastAsia/Asia	A1a'b	A	This study	PQ389117
wildboar(sus scrofa).CWB25	wildboar (sus scrofa)	China	EastAsia/Asia	D4	D	This study	PQ388937
wildboar(sus scrofa).CWB26	wildboar (sus scrofa)	China	EastAsia/Asia	D1d	D	This study	PQ388728
wildboar(sus scrofa).CWB27	wildboar (sus scrofa)	China	EastAsia/Asia	A1a'b_KC505411	A	This study	PQ389118
wildboar(sus scrofa).CWB28	wildboar (sus scrofa)	China	EastAsia/Asia	A1a'b_KC505411	A	This study	PQ389122
wildboar(sus scrofa).CWB29	wildboar (sus scrofa)	China	EastAsia/Asia	D1a1	D	This study	PQ388672
wildboar(sus scrofa).CWB3	wildboar (sus scrofa)	China	EastAsia/Asia	A1a	A	This study	PQ388941
wildboar(sus scrofa).CWB30	wildboar (sus scrofa)	China	EastAsia/Asia	D	D	This study	PQ388938
wildboar(sus scrofa).CWB31	wildboar (sus scrofa)	China	EastAsia/Asia	D1f	D	This study	PQ388497
wildboar(sus scrofa).CWB32	wildboar (sus scrofa)	China	EastAsia/Asia	D1f	D	This study	PQ388498
wildboar(sus scrofa).CWB33	wildboar (sus scrofa)	China	EastAsia/Asia	D, D3	D	This study	PQ388939
wildboar(sus scrofa).CWB34	wildboar (sus scrofa)	China	EastAsia/Asia	D1, D1c1	D	This study	PQ388500
wildboar(sus scrofa).CWB35	wildboar (sus scrofa)	China	EastAsia/Asia	D1, D1c1	D	This study	PQ388503
wildboar(sus scrofa).CWB36	wildboar (sus scrofa)	China	EastAsia/Asia	D1, D1c1	D	This study	PQ388502
wildboar(sus scrofa).CWB37	wildboar (sus scrofa)	China	EastAsia/Asia	A1a'b_KC505411	A	This study	PQ389119
wildboar(sus scrofa).CWB38	wildboar (sus scrofa)	China	EastAsia/Asia	A1a'b_KC505411	A	This study	PQ389123
wildboar(sus scrofa).CWB39	wildboar (sus scrofa)	China	EastAsia/Asia	D1, D1c1	D	This study	PQ388501
wildboar(sus scrofa).CWB4	wildboar (sus scrofa)	China	EastAsia/Asia	D1a1	D	This study	PQ388592
wildboar(sus scrofa).CWB40	wildboar (sus scrofa)	China	EastAsia/Asia	A1a'b_KC505411	A	This study	PQ389124
wildboar(sus scrofa).CWB41	wildboar (sus scrofa)	China	EastAsia/Asia	D1a1	D	This study	PQ388593
wildboar(sus scrofa).CWB42	wildboar (sus scrofa)	China	EastAsia/Asia	D1a1	D	This study	PQ388590
wildboar(sus scrofa).CWB43	wildboar (sus scrofa)	China	EastAsia/Asia	D1a1	D	This study	PQ388594
wildboar(sus scrofa).CWB44	wildboar (sus scrofa)	China	EastAsia/Asia	D1a1	D	This study	PQ388591
wildboar(sus scrofa).CWB45	wildboar (sus scrofa)	China	EastAsia/Asia	D2	D	This study	PQ388862
wildboar(sus scrofa).CWB46	wildboar (sus scrofa)	China	EastAsia/Asia	D2	D	This study	PQ388863
wildboar(sus scrofa).CWB47	wildboar (sus scrofa)	China	EastAsia/Asia	D1a1a, D1a1b	D	This study	PQ388579
wildboar(sus scrofa).CWB48	wildboar (sus scrofa)	China	EastAsia/Asia	D1a1a	D	This study	PQ388608
wildboar(sus scrofa).CWB49	wildboar (sus scrofa)	China	EastAsia/Asia	D1a1b	D	This study	PQ388413
wildboar(sus scrofa).CWB5	wildboar (sus scrofa)	China	EastAsia/Asia	D1d	D	This study	PQ388730
wildboar(sus scrofa).CWB50	wildboar (sus scrofa)	China	EastAsia/Asia	D1a1c_AF486864	D	This study	PQ388668
wildboar(sus scrofa).CWB51	wildboar (sus scrofa)	China	EastAsia/Asia	D1a1	D	This study	PQ388717
wildboar(sus scrofa).CWB52	wildboar (sus scrofa)	China	EastAsia/Asia	D1a1	D	This study	PQ388595
wildboar(sus scrofa).CWB53	wildboar (sus scrofa)	China	EastAsia/Asia	D1a1	D	This study	PQ388416
wildboar(sus scrofa).CWB54	wildboar (sus scrofa)	China	EastAsia/Asia	D1d	D	This study	PQ388729
wildboar(sus scrofa).CWB55	wildboar (sus scrofa)	China	EastAsia/Asia	A1a'b_KC505411	A	This study	PQ389121
wildboar(sus scrofa).CWB56	wildboar (sus scrofa)	China	EastAsia/Asia	D1e	D	This study	PQ388516
wildboar(sus scrofa).CWB57	wildboar (sus scrofa)	China	EastAsia/Asia	E1a1b2	E	This study	PQ389267
wildboar(sus scrofa).CWB58	wildboar (sus scrofa)	China	EastAsia/Asia	D2_EF545573	D	This study	PQ389093
wildboar(sus scrofa).CWB59	wildboar (sus scrofa)	China	EastAsia/Asia	A1a'b_KC505411	A	This study	PQ389126
wildboar(sus scrofa).CWB6	wildboar (sus scrofa)	China	EastAsia/Asia	D1i	D	This study	PQ388874
wildboar(sus scrofa).CWB60	wildboar (sus scrofa)	China	EastAsia/Asia	D2_EF545573	D	This study	PQ388866
wildboar(sus scrofa).CWB61	wildboar (sus scrofa)	China	EastAsia/Asia	A1a'b_KC505411	A	This study	PQ389130
wildboar(sus scrofa).CWB62	wildboar (sus scrofa)	China	EastAsia/Asia	A1a'b_KC505411	A	This study	PQ389129
wildboar(sus scrofa).CWB63	wildboar (sus scrofa)	China	EastAsia/Asia	A1a'b_KC505411	A	This study	PQ389127
wildboar(sus scrofa).CWB64	wildboar (sus scrofa)	China	EastAsia/Asia	A1a'b_KC505411	A	This study	PQ389128
wildboar(sus scrofa).CWB65	wildboar (sus scrofa)	China	EastAsia/Asia	D4	D	This study	PQ388935
wildboar(sus scrofa).CWB66	wildboar (sus scrofa)	China	EastAsia/Asia	D1a1a, D1a1b	D	This study	PQ388580
wildboar(sus scrofa).CWB67	wildboar (sus scrofa)	China	EastAsia/Asia	D, D3	D	This study	PQ388875
wildboar(sus scrofa).CWB68	wildboar (sus scrofa)	China	EastAsia/Asia	A1a2	A	This study	PQ388942
wildboar(sus scrofa).CWB69	wildboar (sus scrofa)	China	EastAsia/Asia	A1a'b_KC505411	A	This study	PQ389125
wildboar(sus scrofa).CWB7	wildboar (sus scrofa)	China	EastAsia/Asia	D1a1b	D	This study	PQ388718
wildboar(sus scrofa).CWB70	wildboar (sus scrofa)	China	EastAsia/Asia	A1a'b_KC505411	A	This study	PQ389120
wildboar(sus scrofa).CWB71	wildboar (sus scrofa)	China	EastAsia/Asia	A1a2	A	This study	PQ388943
wildboar(sus scrofa).CWB72	wildboar (sus scrofa)	China	EastAsia/Asia	D1a	D	This study	PQ388492
wildboar(sus scrofa).CWB73	wildboar (sus scrofa)	China	EastAsia/Asia	A1a	A	This study	PQ388944
wildboar(sus scrofa).CWB74	wildboar (sus scrofa)	China	EastAsia/Asia	A1a	A	This study	PQ388945
wildboar(sus scrofa).CWB75	wildboar (sus scrofa)	China	EastAsia/Asia	D1a1	D	This study	PQ388719
wildboar(sus scrofa).CWB8	wildboar (sus scrofa)	China	EastAsia/Asia	D1f	D	This study	PQ388499
wildboar(sus scrofa).CZWB1	wildboar (sus scrofa)	Czech	Central/Europe	E1a1, E1a1a1, E1a1b2	E	Khederzadeh et al,2019	N/A
wildboar(sus scrofa).CZWB2	wildboar (sus scrofa)	Czech	Central/Europe	E1a1, E1a1a1, E1a1b2	E	Khederzadeh et al,2019	N/A
wildboar(sus scrofa).CZWB3	wildboar (sus scrofa)	Czech	Central/Europe	E1a1, E1a1a1, E1a1b2	E	Khederzadeh et al,2019	N/A
wildboar(sus scrofa).CZWB4	wildboar (sus scrofa)	Czech	Central/Europe	E1a1, E1a1a1, E1a1b2	E	Khederzadeh et al,2019	N/A
wildboar(sus scrofa).ESWB1	wildboar (sus scrofa)	Estonia	Northern/Europe	E1	E	Khederzadeh et al,2019	N/A
wildboar(sus scrofa).ESWB2	wildboar (sus scrofa)	Estonia	Northern/Europe	E1	E	Khederzadeh et al,2019	N/A
wildboar(sus scrofa).ESWB3	wildboar (sus scrofa)	Estonia	Northern/Europe	E1	E	Khederzadeh et al,2019	N/A
wildboar(sus scrofa).ESWB4	wildboar (sus scrofa)	Estonia	Northern/Europe	E1	E	Khederzadeh et al,2019	N/A
wildboar(sus scrofa).ETW1	wildboar (sus scrofa)	Estonia	Northern/Europe	E1a1, E1a1a1, E1a1b2	E	Khederzadeh et al,2019	N/A
wildboar(sus scrofa).ETW2	wildboar (sus scrofa)	Estonia	Northern/Europe	E1a1a1	E	Khederzadeh et al,2019	N/A
wildboar(sus scrofa).ETW3	wildboar (sus scrofa)	Estonia	Northern/Europe	E1a1a1	E	Khederzadeh et al,2019	N/A
wildboar(sus scrofa).ETW4	wildboar (sus scrofa)	Estonia	Northern/Europe	E1a1a1	E	Khederzadeh et al,2019	N/A
wildboar(sus scrofa).FRAW1	wildboar (sus scrofa)	France	Western/Europe	E1	E	ERR173217	N/A
wildboar(sus scrofa).GMWB1	wildboar (sus scrofa)	Germany	Central/Europe	E1a1, E1a1a1, E1a1b2	E	Khederzadeh et al,2019	N/A
wildboar(sus scrofa).GMWB2	wildboar (sus scrofa)	Germany	Central/Europe	E1a1b2	E	Khederzadeh et al,2019	N/A
wildboar(sus scrofa).GMWB3	wildboar (sus scrofa)	Germany	Central/Europe	E1a1b2	E	Khederzadeh et al,2019	N/A
wildboar(sus scrofa).GMWB4	wildboar (sus scrofa)	Germany	Central/Europe	E1a1, E1a1a1, E1a1b2	E	Khederzadeh et al,2019	N/A
wildboar(sus scrofa).GMWB5	wildboar (sus scrofa)	Germany	Central/Europe	E1a1b2	E	Khederzadeh et al,2019	N/A
wildboar(sus scrofa).GMWB6	wildboar (sus scrofa)	Germany	Central/Europe	E1	E	Khederzadeh et al,2019	N/A
wildboar(sus scrofa).GMWB7	wildboar (sus scrofa)	Germany	Central/Europe	E1a1, E1a1a1, E1a1b2	E	Khederzadeh et al,2019	N/A
wildboar(sus scrofa).HGWB3	wildboar (sus scrofa)	Hungary	Central/Europe	E1	E	Khederzadeh et al,2019	N/A
wildboar(sus scrofa).HGWB4	wildboar (sus scrofa)	Hungary	Central/Europe	E1	E	Khederzadeh et al,2019	N/A
wildboar(sus scrofa).HGWB5	wildboar (sus scrofa)	Hungary	Central/Europe	E1	E	Khederzadeh et al,2019	N/A
wildboar(sus scrofa).HGWB6	wildboar (sus scrofa)	Hungary	Central/Europe	E1	E	Khederzadeh et al,2019	N/A
wildboar(sus scrofa).HGWB7	wildboar (sus scrofa)	Hungary	Central/Europe	E1	E	Khederzadeh et al,2019	N/A
wildboar(sus scrofa).HGWB8	wildboar (sus scrofa)	Hungary	Central/Europe	E1	E	Khederzadeh et al,2019	N/A
wildboar(sus scrofa).ITWB6	wildboar (sus scrofa)	Italy	Southern and Western/Europe	E1	E	Khederzadeh et al,2019	N/A
wildboar(sus scrofa).ITWB7	wildboar (sus scrofa)	Italy	Southern and Western/Europe	E1a1a1	E	Khederzadeh et al,2019	N/A
wildboar(sus scrofa).KORW1	wildboar (sus scrofa)	Korea	EastAsia/Asia	D, D3	D	SRR1581059	N/A
wildboar(sus scrofa).KORW10	wildboar (sus scrofa)	Korea	EastAsia/Asia	D, D3	D	SRR1581085	N/A
wildboar(sus scrofa).KORW2	wildboar (sus scrofa)	Korea	EastAsia/Asia	D1, D1a2, D1e'g'h, D1f	D	SRR1581062	N/A
wildboar(sus scrofa).KORW3	wildboar (sus scrofa)	Korea	EastAsia/Asia	D, D3	D	SRR1581065	N/A
wildboar(sus scrofa).KORW4	wildboar (sus scrofa)	Korea	EastAsia/Asia	D, D3	D	SRR1581068	N/A
wildboar(sus scrofa).KORW5	wildboar (sus scrofa)	Korea	EastAsia/Asia	D, D3	D	SRR1581071	N/A
wildboar(sus scrofa).KORW6	wildboar (sus scrofa)	Korea	EastAsia/Asia	D, D3	D	SRR1581072	N/A
wildboar(sus scrofa).KORW7	wildboar (sus scrofa)	Korea	EastAsia/Asia	D, D3	D	SRR1581076	N/A
wildboar(sus scrofa).KORW8	wildboar (sus scrofa)	Korea	EastAsia/Asia	D1, D1a2, D1e'g'h, D1f	D	SRR1581079	N/A
wildboar(sus scrofa).KORW9	wildboar (sus scrofa)	Korea	EastAsia/Asia	D1, D1a2, D1e'g'h, D1f	D	SRR1581082	N/A
wildboar(sus scrofa).LAOW1	wildboar (sus scrofa)	Laos	South EastAsia/Asia	A2_EF545568	A	This study	PQ389114
wildboar(sus scrofa).MRWB1	wildboar (sus scrofa)	Morroco	Northern Africa/Africa	E1	E	Khederzadeh et al,2019	N/A
wildboar(sus scrofa).MRWB2	wildboar (sus scrofa)	Morroco	Northern Africa/Africa	E1	E	Khederzadeh et al,2019	N/A
wildboar(sus scrofa).MRWB3	wildboar (sus scrofa)	Morroco	Northern Africa/Africa	E1	E	Khederzadeh et al,2019	N/A
wildboar(sus scrofa).MRWB4	wildboar (sus scrofa)	Morroco	Northern Africa/Africa	E1	E	Khederzadeh et al,2019	N/A
wildboar(sus scrofa).PLWB1	wildboar (sus scrofa)	Poland	Central/Europe	E1a1b2	E	Khederzadeh et al,2019	N/A
wildboar(sus scrofa).PLWB2	wildboar (sus scrofa)	Poland	Central/Europe	E1	E	Khederzadeh et al,2019	N/A
wildboar(sus scrofa).PLWB3	wildboar (sus scrofa)	Poland	Central/Europe	E1a1, E1a1a1, E1a1b2	E	Khederzadeh et al,2019	N/A
wildboar(sus scrofa).PLWB4	wildboar (sus scrofa)	Poland	Central/Europe	E1	E	Khederzadeh et al,2019	N/A
wildboar(sus scrofa).PLWB5	wildboar (sus scrofa)	Poland	Central/Europe	E1	E	Khederzadeh et al,2019	N/A
wildboar(sus scrofa).PLWB6	wildboar (sus scrofa)	Poland	Central/Europe	E1	E	Khederzadeh et al,2019	N/A
wildboar(sus scrofa).PLWB7	wildboar (sus scrofa)	Poland	Central/Europe	E1	E	Khederzadeh et al,2019	N/A
wildboar(sus scrofa).ROWB1	wildboar (sus scrofa)	Romania	Central, Eastern and Southeast/Europe	E1a	E	Khederzadeh et al,2019	N/A
wildboar(sus scrofa).ROWB2	wildboar (sus scrofa)	Romania	Central, Eastern and Southeast/Europe	E1	E	Khederzadeh et al,2019	N/A
wildboar(sus scrofa).ROWB3	wildboar (sus scrofa)	Romania	Central, Eastern and Southeast/Europe	E1	E	Khederzadeh et al,2019	N/A
wildboar(sus scrofa).ROWB4	wildboar (sus scrofa)	Romania	Central, Eastern and Southeast/Europe	E1	E	Khederzadeh et al,2019	N/A
wildboar(sus scrofa).SKW1	wildboar (sus scrofa)	Norway	Northern/Europe	E1	E	Khederzadeh et al,2019	N/A
wildboar(sus scrofa).SKW2	wildboar (sus scrofa)	Norway	Northern/Europe	E1	E	Khederzadeh et al,2019	N/A
wildboar(sus scrofa).SKW3	wildboar (sus scrofa)	Denmark	Northern/Europe	E1	E	Khederzadeh et al,2019	N/A
wildboar(sus scrofa).SKW4	wildboar (sus scrofa)	Sweden	Northern/Europe	E1	E	Khederzadeh et al,2019	N/A
wildboar(sus scrofa).SPAW1	wildboar (sus scrofa)	Spain	Southwestern/Europe	E1a	E	Khederzadeh et al,2019	N/A
wildboar(sus scrofa).SPAW5	wildboar (sus scrofa)	Spain	Southwestern/Europe	E1	E	Khederzadeh et al,2019	N/A
wildboar(sus scrofa).SPAW6	wildboar (sus scrofa)	Spain	Southwestern/Europe	E1a	E	Khederzadeh et al,2019	N/A
wildboar(sus scrofa).SRIW2	wildboar (sus scrofa)	Sri Lanka	SouthAsia/Asia	A, A1	A	This study	PQ389417
wildboar(sus scrofa).SUWB1	wildboar (sus scrofa)	Sumatra	South EastAsia/Asia	A, A1	A	This study	PQ389420
wildboar(sus scrofa).SUWB2	wildboar (sus scrofa)	Sumatra	South EastAsia/Asia	A, A1	A	This study	PQ389421
wildboar(sus scrofa).SXH2	wildboar (sus scrofa)	China	EastAsia/Asia	D1a1	D	This study	PQ388614
wildboar(sus scrofa).SZWB1	wildboar (sus scrofa)	China	EastAsia/Asia	E1a1a1	E	This study	PQ389266
wildboar(sus scrofa).TUW1	wildboar (sus scrofa)	Tunisia	Northern Africa/Africa	E1	E	Khederzadeh et al,2019	N/A
wildboar(sus scrofa).UKRW1	wildboar (sus scrofa)	Ukraine	Eastern/Europe	D1e	D	Khederzadeh et al,2019	N/A
wildboar(sus scrofa).UKRW2	wildboar (sus scrofa)	Ukraine	Eastern/Europe	E1	E	Khederzadeh et al,2019	N/A
wildboar(sus scrofa).UKRW4	wildboar (sus scrofa)	Ukraine	Eastern/Europe	E1	E	Khederzadeh et al,2019	N/A
wildboar(sus scrofa).UKRW5	wildboar (sus scrofa)	Ukraine	Eastern/Europe	E1	E	Khederzadeh et al,2019	N/A
wildboar(sus scrofa).UKRW6	wildboar (sus scrofa)	Ukraine	Eastern/Europe	E1	E	Khederzadeh et al,2019	N/A
wildboar(sus scrofa).UKRW7	wildboar (sus scrofa)	Ukraine	Eastern/Europe	E1	E	Khederzadeh et al,2019	N/A
wildboar(sus scrofa).yp160504002	wildboar (sus scrofa)	Sri Lanka	SouthAsia/Asia	D3a1	D	This study	PQ389084
KT965278.1North_India	Domestic pig (Sus scrofa domesticus)	India	SouthAsia/Asia	A1	A	KT965278.1	N/A
MN025258.1North_East_India	Domestic pig (Sus scrofa domesticus)	India	SouthAsia/Asia	D1a1	D	MN025258.1	N/A
OM617468.1_North_East_India	Domestic pig (Sus scrofa domesticus)	India	SouthAsia/Asia	D1a1	D	OM617468.1	N/A
ON706057.1_North_East_India	Domestic pig (Sus scrofa domesticus)	India	SouthAsia/Asia	D1a1	D	ON706057.1	N/A
OM634652.1_North_East_India	Domestic pig (Sus scrofa domesticus)	India	SouthAsia/Asia	D1a1	D	OM634652.1	N/A
ON715893.1_North_East_India	Domestic pig (Sus scrofa domesticus)	India	SouthAsia/Asia	D1	D	ON715893.1	N/A
MT501674.1North_East_India	Domestic pig (Sus scrofa domesticus)	India	SouthAsia/Asia	D1	D	MT501674.1	N/A
MZ647672.1North_East_India	Domestic pig (Sus scrofa domesticus)	India	SouthAsia/Asia	D1	D	MZ647672.1	N/A
MZ703184.1North_East_India	Domestic pig (Sus scrofa domesticus)	India	SouthAsia/Asia	D1	D	MZ703184.1	N/A
MZ703185.1North_East_India	Domestic pig (Sus scrofa domesticus)	India	SouthAsia/Asia	D1	D	MZ703185.1	N/A
OM468891.1_North_East_India	Domestic pig (Sus scrofa domesticus)	India	SouthAsia/Asia	D1	D	OM468891.1	N/A
OM386979.1_North_East_India	Domestic pig (Sus scrofa domesticus)	India	SouthAsia/Asia	D1	D	OM386979.1	N/A
OM453834.1_North_East_India	Domestic pig (Sus scrofa domesticus)	India	SouthAsia/Asia	D1	D	OM453834.1	N/A
MK248681.1_Indian_Island	Domestic pig (Sus scrofa domesticus)	India	SouthAsia/Asia	D4	D	MK248681.1	N/A
MK248682.1_Indian_Island	Domestic pig (Sus scrofa domesticus)	India	SouthAsia/Asia	D1b	D	MK248682.1	N/A
OM069301.1North_East_India	Domestic pig (Sus scrofa domesticus)	India	SouthAsia/Asia	D1	D	OM069301.1	N/A
OM363676.1_North_East_India	Domestic pig (Sus scrofa domesticus)	India	SouthAsia/Asia	D1	D	OM363676.1	N/A
MZ846190.1North_East_India	Domestic pig (Sus scrofa domesticus)	India	SouthAsia/Asia	A1	A	MZ846190.1	N/A
ON804887.1_North_East_India	Domestic pig (Sus scrofa domesticus)	India	SouthAsia/Asia	A1	A	ON804887.1	N/A
MG725630.1North_East_India	Domestic pig (Sus scrofa domesticus)	India	SouthAsia/Asia	A1	A	MG725630.1	N/A
NC_039090.1(Sus scrofa cristatus).North_India	Domestic pig (Sus scrofa domesticus)	India	SouthAsia/Asia	A1	A	NC_039090.1	N/A
OM162160.1	Domestic pig (Sus scrofa domesticus)	India	SouthAsia/Asia	A1	A	OM162160.1	N/A

## Sheet: Data S1b
Data S1b Validated male sexes of the studied populations
Sample ID	Sex	Submitted_sex	Summary	Breed/Country	Region/Continent	Source
Angola_SAMEA12075520	male		male	Angola pig	west-central coast of Southern Africa/Africa	SAMEA12075520
Angola_SAMEA12075522	male		male	Angola pig	west-central coast of Southern Africa/Africa	SAMEA12075522
Angola_SAMEA12075523	male		male	Angola pig	west-central coast of Southern Africa/Africa	SAMEA12075523
Kenya_SAMN24148807	male		male	Kenyan domestic pig	East Africa/Africa	SAMN24148807
Kenya_SAMN24148811	male		male	Kenyan domestic pig	East Africa/Africa	SAMN24148811
TZNP001	male		male	Tanzania domestic pig	East Africa/Africa	This study
TZNP007	male		male	Tanzania domestic pig	East Africa/Africa	This study
TZNP011	male		male	Tanzania domestic pig	East Africa/Africa	This study
TZNP013	male		male	Tanzania domestic pig	East Africa/Africa	This study
TZNP014	male		male	Tanzania domestic pig	East Africa/Africa	This study
TZNP030	male		male	Tanzania domestic pig	East Africa/Africa	This study
TZNP031	male		male	Tanzania domestic pig	East Africa/Africa	This study
TZNP033	male		male	Tanzania domestic pig	East Africa/Africa	This study
TZNP057	male		male	Tanzania domestic pig	East Africa/Africa	This study
TZNP059	male		male	Tanzania domestic pig	East Africa/Africa	This study
TZNP062	male		male	Tanzania domestic pig	East Africa/Africa	This study
TZNP063	male		male	Tanzania domestic pig	East Africa/Africa	This study
TZNP064	male		male	Tanzania domestic pig	East Africa/Africa	This study
TZNP066	male		male	Tanzania domestic pig	East Africa/Africa	This study
TZNP067	male		male	Tanzania domestic pig	East Africa/Africa	This study
TZNP074	male		male	Tanzania domestic pig	East Africa/Africa	This study
TZNP075	male		male	Tanzania domestic pig	East Africa/Africa	This study
TZNP076	male		male	Tanzania domestic pig	East Africa/Africa	This study
TZNP077	male		male	Tanzania domestic pig	East Africa/Africa	This study
TZNP107	male		male	Tanzania domestic pig	East Africa/Africa	This study
TZNP130	male		male	Tanzania domestic pig	East Africa/Africa	This study
TZNP132	male		male	Tanzania domestic pig	East Africa/Africa	This study
TZNP133	male		male	Tanzania domestic pig	East Africa/Africa	This study
TZNP138	male		male	Tanzania domestic pig	East Africa/Africa	This study
TZNP152	male		male	Tanzania domestic pig	East Africa/Africa	This study
TZNP154	male		male	Tanzania domestic pig	East Africa/Africa	This study
TZNP155	male		male	Tanzania domestic pig	East Africa/Africa	This study
TZNP159	male		male	Tanzania domestic pig	East Africa/Africa	This study
TZNP161	male		male	Tanzania domestic pig	East Africa/Africa	This study
TZNP182	male		male	Tanzania domestic pig	East Africa/Africa	This study
TZNP183	male		male	Tanzania domestic pig	East Africa/Africa	This study
TZNP185	male		male	Tanzania domestic pig	East Africa/Africa	This study
TZNP187	male		male	Tanzania domestic pig	East Africa/Africa	This study
TZNP189	male		male	Tanzania domestic pig	East Africa/Africa	This study
TZNP190	male		male	Tanzania domestic pig	East Africa/Africa	This study
TZNP202	male		male	Tanzania domestic pig	East Africa/Africa	This study
TZNP204	male		male	Tanzania domestic pig	East Africa/Africa	This study
TZNP209	male		male	Tanzania domestic pig	East Africa/Africa	This study
TZNP231	male		male	Tanzania domestic pig	East Africa/Africa	This study
TZNP232	male		male	Tanzania domestic pig	East Africa/Africa	This study
TZNP238	male		male	Tanzania domestic pig	East Africa/Africa	This study
TZNP248	male		male	Tanzania domestic pig	East Africa/Africa	This study
TZNP249	male		male	Tanzania domestic pig	East Africa/Africa	This study
TZNP250	male		male	Tanzania domestic pig	East Africa/Africa	This study
UGD_11	male		male	Uganda domestic pig	East Africa/Africa	This study
UGD_2	male		male	Uganda domestic pig	East Africa/Africa	This study
UGD_20	male		male	Uganda domestic pig	East Africa/Africa	This study
UGD_24	male		male	Uganda domestic pig	East Africa/Africa	This study
UGD_26	male		male	Uganda domestic pig	East Africa/Africa	This study
UGD_31	male		male	Uganda domestic pig	East Africa/Africa	This study
UGD_39	male		male	Uganda domestic pig	East Africa/Africa	This study
UGD_44	male		male	Uganda domestic pig	East Africa/Africa	This study
UGD_48	male		male	Uganda domestic pig	East Africa/Africa	This study
UGD_51	male		male	Uganda domestic pig	East Africa/Africa	This study
UGD_SH-1	male		male	Uganda domestic pig	East Africa/Africa	This study
Benin_YP220214-002	male		male	Benin	West Africa/Africa	This study
Benin_YP220214-009	male		male	Benin	West Africa/Africa	This study
Benin_YP220214-015	male		male	Benin	West Africa/Africa	This study
Benin_YP220214-020	male		male	Benin	West Africa/Africa	This study
Benin_YP220214-024	male		male	Benin	West Africa/Africa	This study
Benin_YP220214-035	male		male	Benin	West Africa/Africa	This study
Benin_YP220214-039	male		male	Benin	West Africa/Africa	This study
Benin_YP220214-045	male		male	Benin	West Africa/Africa	This study
Benin_YP220214-052	male		male	Benin	West Africa/Africa	This study
Benin_YP220214-057	male		male	Benin	West Africa/Africa	This study
Benin_YP220214-058	male		male	Benin	West Africa/Africa	This study
Benin_YP220214-071	male		male	Benin	West Africa/Africa	This study
Benin_YP220214-072	male		male	Benin	West Africa/Africa	This study
Benin_YP220214-073	male		male	Benin	West Africa/Africa	This study
Benin_YP220214-078	male		male	Benin	West Africa/Africa	This study
Benin_YP220214-080	male		male	Benin	West Africa/Africa	This study
Benin_YP220214-085	male		male	Benin	West Africa/Africa	This study
Benin_YP220214-098	male		male	Benin	West Africa/Africa	This study
Benin_YP220214-104	male		male	Benin	West Africa/Africa	This study
Benin_YP220214-105	male		male	Benin	West Africa/Africa	This study
Benin_YP220214-106	male		male	Benin	West Africa/Africa	This study
Benin_YP220214-109	male		male	Benin	West Africa/Africa	This study
Benin_YP220214-125	male		male	Benin	West Africa/Africa	This study
Benin_YP220214-127	male		male	Benin	West Africa/Africa	This study
Cameroon_YP220214-296	male		male	Cameron	West Africa/Africa	This study
Cameroon_YP220214-297	male		male	Cameron	West Africa/Africa	This study
Cameroon_YP220214-300	male		male	Cameron	West Africa/Africa	This study
Cameroon_YP220214-303	male		male	Cameron	West Africa/Africa	This study
Cameroon_YP220214-304	male		male	Cameron	West Africa/Africa	This study
Cameroon_YP220214-306	male		male	Cameron	West Africa/Africa	This study
Cameroon_YP220214-307	male		male	Cameron	West Africa/Africa	This study
Cameroon_YP220214-313	male		male	Cameron	West Africa/Africa	This study
Cameroon_YP220214-315	male		male	Cameron	West Africa/Africa	This study
Cameroon_YP220214-317	male		male	Cameron	West Africa/Africa	This study
Cameroon_YP220214-319	male		male	Cameron	West Africa/Africa	This study
Cameroon_YP220214-325	male		male	Cameron	West Africa/Africa	This study
Cameroon_YP220214-333	male		male	Cameron	West Africa/Africa	This study
Cameroon_YP220214-346	male		male	Cameron	West Africa/Africa	This study
Cameroon_YP220214-349	male		male	Cameron	West Africa/Africa	This study
Cameroon_YP220214-352	male		male	Cameron	West Africa/Africa	This study
Cameroon_YP220214-354	male		male	Cameron	West Africa/Africa	This study
Cameroon_YP220214-359	male		male	Cameron	West Africa/Africa	This study
Cameroon_YP220214-360	male		male	Cameron	West Africa/Africa	This study
Cameroon_YP220214-367	male		male	Cameron	West Africa/Africa	This study
Cameroon_YP220214-370	male		male	Cameron	West Africa/Africa	This study
Gambia_YP220214-192	male		male	Gambia	West Africa/Africa	This study
Gambia_YP220214-193	male		male	Gambia	West Africa/Africa	This study
Gambia_YP220214-194	male		male	Gambia	West Africa/Africa	This study
Gambia_YP220214-195	male		male	Gambia	West Africa/Africa	This study
Gambia_YP220214-197	male		male	Gambia	West Africa/Africa	This study
Gambia_YP220214-198	male		male	Gambia	West Africa/Africa	This study
Gambia_YP220214-199	male		male	Gambia	West Africa/Africa	This study
Gambia_YP220214-200	male		male	Gambia	West Africa/Africa	This study
Gambia_YP220214-201	male		male	Gambia	West Africa/Africa	This study
Gambia_YP220214-203	male		male	Gambia	West Africa/Africa	This study
Gambia_YP220214-204	male		male	Gambia	West Africa/Africa	This study
Gambia_YP220214-205	male		male	Gambia	West Africa/Africa	This study
Gambia_YP220214-206	male		male	Gambia	West Africa/Africa	This study
Gambia_YP220214-208	male		male	Gambia	West Africa/Africa	This study
Gambia_YP220214-209	male		male	Gambia	West Africa/Africa	This study
Gambia_YP220214-210	male		male	Gambia	West Africa/Africa	This study
Gambia_YP220214-211	male		male	Gambia	West Africa/Africa	This study
Gambia_YP220214-212	male		male	Gambia	West Africa/Africa	This study
Gambia_YP220214-216	male		male	Gambia	West Africa/Africa	This study
Gambia_YP220214-222	male		male	Gambia	West Africa/Africa	This study
Gambia_YP220214-223	male		male	Gambia	West Africa/Africa	This study
Gambia_YP220214-225	male		male	Gambia	West Africa/Africa	This study
Gambia_YP220214-226	male		male	Gambia	West Africa/Africa	This study
Gambia_YP220214-227	male		male	Gambia	West Africa/Africa	This study
Gambia_YP220214-228	male		male	Gambia	West Africa/Africa	This study
Gambia_YP220214-229	male		male	Gambia	West Africa/Africa	This study
Gambia_YP220214-230	male		male	Gambia	West Africa/Africa	This study
Gambia_YP220214-233	male		male	Gambia	West Africa/Africa	This study
Gambia_YP220214-236	male		male	Gambia	West Africa/Africa	This study
Gambia_YP220214-242	male		male	Gambia	West Africa/Africa	This study
Gambia_YP220214-245	male		male	Gambia	West Africa/Africa	This study
Gambia_YP220214-247	male		male	Gambia	West Africa/Africa	This study
Gambia_YP220214-251	male		male	Gambia	West Africa/Africa	This study
Gambia_YP220214-253	male		male	Gambia	West Africa/Africa	This study
Gambia_YP220214-254	male		male	Gambia	West Africa/Africa	This study
Gambia_YP220214-256	male		male	Gambia	West Africa/Africa	This study
Gambia_YP220214-260	male		male	Gambia	West Africa/Africa	This study
Gambia_YP220214-261	male		male	Gambia	West Africa/Africa	This study
Gambia_YP220214-262	male		male	Gambia	West Africa/Africa	This study
Gambia_YP220214-263	male		male	Gambia	West Africa/Africa	This study
Gambia_YP220214-265	male		male	Gambia	West Africa/Africa	This study
Gambia_YP220214-266	male		male	Gambia	West Africa/Africa	This study
Gambia_YP220214-267	male		male	Gambia	West Africa/Africa	This study
Gambia_YP220214-274	male		male	Gambia	West Africa/Africa	This study
Gambia_YP220214-279	male		male	Gambia	West Africa/Africa	This study
Gambia_YP220214-285	male		male	Gambia	West Africa/Africa	This study
Gambia_YP220214-290	male		male	Gambia	West Africa/Africa	This study
NGR1	male		male	Nigerian domestic pig	West Africa/Africa	This study
NGR10	male		male	Nigerian domestic pig	West Africa/Africa	This study
NGR18	male		male	Nigerian domestic pig	West Africa/Africa	This study
NGR19	male		male	Nigerian domestic pig	West Africa/Africa	This study
NGR20	male		male	Nigerian domestic pig	West Africa/Africa	This study
NGR23	male		male	Nigerian domestic pig	West Africa/Africa	This study
NGR27	male		male	Nigerian domestic pig	West Africa/Africa	This study
NGR28	male		male	Nigerian domestic pig	West Africa/Africa	This study
NGR29	male		male	Nigerian domestic pig	West Africa/Africa	This study
NGR31	male		male	Nigerian domestic pig	West Africa/Africa	This study
NGR34	male		male	Nigerian domestic pig	West Africa/Africa	This study
NGR35	male		male	Nigerian domestic pig	West Africa/Africa	This study
NGR40	male		male	Nigerian domestic pig	West Africa/Africa	This study
NGR43	male		male	Nigerian domestic pig	West Africa/Africa	This study
NGR44	male		male	Nigerian domestic pig	West Africa/Africa	This study
NGR46	male		male	Nigerian domestic pig	West Africa/Africa	This study
NGR48	male		male	Nigerian domestic pig	West Africa/Africa	This study
NGR49	male		male	Nigerian domestic pig	West Africa/Africa	This study
NGR5	male		male	Nigerian domestic pig	West Africa/Africa	This study
NGR6	male		male	Nigerian domestic pig	West Africa/Africa	This study
NGR9	male		male	Nigerian domestic pig	West Africa/Africa	This study
Nigeria_SAMN24148812	male		male	Nigerian domestic pig	West Africa/Africa	SAMN24148812
Nigeria_SAMN24148813	male		male	Nigerian domestic pig	West Africa/Africa	SAMN24148813
Nigeria_SAMN24148815	male		male	Nigerian domestic pig	West Africa/Africa	SAMN24148815
Nigeria_SAMN24148816	male		male	Nigerian domestic pig	West Africa/Africa	SAMN24148816
Nigeria_SAMN24148817	male		male	Nigerian domestic pig	West Africa/Africa	SAMN24148817
Nigeria_YP181219-010	male		male	Nigerian domestic pig	West Africa/Africa	This study
Nigeria_YP181219-012	male		male	Nigerian domestic pig	West Africa/Africa	This study
Nigeria_YP181219-015	male		male	Nigerian domestic pig	West Africa/Africa	This study
Nigeria_YP181219-017	male		male	Nigerian domestic pig	West Africa/Africa	This study
Nigeria_YP181219-020	male		male	Nigerian domestic pig	West Africa/Africa	This study
Nigeria_YP181219-023	male		male	Nigerian domestic pig	West Africa/Africa	This study
Nigeria_YP181219-025	male		male	Nigerian domestic pig	West Africa/Africa	This study
Nigeria_YP181219-026	male		male	Nigerian domestic pig	West Africa/Africa	This study
Nigeria_YP181219-027	male		male	Nigerian domestic pig	West Africa/Africa	This study
Nigeria_YP181219-041	male		male	Nigerian domestic pig	West Africa/Africa	This study
Nigeria_YP181219-042	male		male	Nigerian domestic pig	West Africa/Africa	This study
Nigeria_YP181219-044	male		male	Nigerian domestic pig	West Africa/Africa	This study
Nigeria_YP181219-045	male		male	Nigerian domestic pig	West Africa/Africa	This study
Nigeria_YP181219-046	male		male	Nigerian domestic pig	West Africa/Africa	This study
Nigeria_YP181219-048	male		male	Nigerian domestic pig	West Africa/Africa	This study
Nigeria_YP181219-049	male		male	Nigerian domestic pig	West Africa/Africa	This study
Nigeria_YP181219-050	male		male	Nigerian domestic pig	West Africa/Africa	This study
Nigeria_YP181219-055	male		male	Nigerian domestic pig	West Africa/Africa	This study
Nigeria_YP181219-059	male		male	Nigerian domestic pig	West Africa/Africa	This study
Nigeria_YP181219-079	male		male	Nigerian domestic pig	West Africa/Africa	This study
Nigeria_YP181219-080	male		male	Nigerian domestic pig	West Africa/Africa	This study
Nigeria_YP181219-092	male		male	Nigerian domestic pig	West Africa/Africa	This study
Nigeria_YP181219-093	male		male	Nigerian domestic pig	West Africa/Africa	This study
Nigeria_YP181219-096	male		male	Nigerian domestic pig	West Africa/Africa	This study
Nigeria_YP181219-097	male		male	Nigerian domestic pig	West Africa/Africa	This study
East Asian_hyb_SAMEA2612507	male		male	Hybrid	East Asia/Asia	SAMEA2612507
East Asian_hyb_SAMEA2612508	male		male	Hybrid	East Asia/Asia	SAMEA2612508
East Asian_hyb_SAMEA2612509	male		male	Hybrid	East Asia/Asia	SAMEA2612509
East Asian_hyb_SAMEA2612510	male		male	Hybrid	East Asia/Asia	SAMEA2612510
East Asian_hyb_SAMEA2612511	male		male	Hybrid	East Asia/Asia	SAMEA2612511
East Asian_hyb_SAMEA2612512	male		male	Hybrid	East Asia/Asia	SAMEA2612512
East Asian_hyb_SAMEA2612521	male		male	Hybrid	East Asia/Asia	SAMEA2612521
East Asian_hyb_SAMEA2628062	male		male	Hybrid	East Asia/Asia	SAMEA2628062
East Asian_hyb_SAMEA2628063	male		male	Hybrid	East Asia/Asia	SAMEA2628063
Anqing_SAMN15009465		male	male	Anqing_Six-end-white	East Asia (Northern region)/Asia	SAMN15009465
Anqing_SAMN15009467		male	male	Anqing_Six-end-white	East Asia (Northern region)/Asia	SAMN15009467
Anqing_SAMN15009468		male	male	Anqing_Six-end-white	East Asia (Northern region)/Asia	SAMN15009468
Anqing_SAMN15009479	male	male	male	Anqing_Six-end-white	East Asia (Northern region)/Asia	SAMN15009479
Anqing_SAMN15009481	male	male	male	Anqing_Six-end-white	East Asia (Northern region)/Asia	SAMN15009481
Anqing_SAMN15009482	male	male	male	Anqing_Six-end-white	East Asia (Northern region)/Asia	SAMN15009482
Anqing_SAMN15009483	male	male	male	Anqing_Six-end-white	East Asia (Northern region)/Asia	SAMN15009483
Anqing_SAMN15009484	male	male	male	Anqing_Six-end-white	East Asia (Northern region)/Asia	SAMN15009484
Bamei_1	male		male	Bamei	East Asia (Northern region)/Asia	This study
Bamei_2	male		male	Bamei	East Asia (Northern region)/Asia	This study
Bamei_3	male		male	Bamei	East Asia (Northern region)/Asia	This study
Bamei_4	male		male	Bamei	East Asia (Northern region)/Asia	This study
Bamei_5	male		male	Bamei	East Asia (Northern region)/Asia	This study
Bamei_6	male		male	Bamei	East Asia (Northern region)/Asia	This study
Bamei_SAMN24148833	male		male	Bamei	East Asia (Northern region)/Asia	SAMN24148833
Bamei_SAMN24148834	male		male	Bamei	East Asia (Northern region)/Asia	SAMN24148834
Baoshan_1	male		male	Baoshan	East Asia (Northern region)/Asia	This study
Baoshan_2	male		male	Baoshan	East Asia (Northern region)/Asia	This study
Baoshan_3	male		male	Baoshan	East Asia (Northern region)/Asia	This study
Hetao_SAMN02298117	male		male	Hetao	East Asia (Northern region)/Asia	SAMN02298117
Hetao_SAMN02298118	male		male	Hetao	East Asia (Northern region)/Asia	SAMN02298118
Jinhua_3	male		male	Jinhua	East Asia (Northern region)/Asia	This study
Jinhua_4	male		male	Jinhua	East Asia (Northern region)/Asia	This study
Jinhua_6	male		male	Jinhua	East Asia (Northern region)/Asia	This study
Korean_black_SAMN03160621	male		male	Korean_black_pig	East Asia (Northern region)/Asia	SAMN03160621
Korean_black_SAMN03160622	male		male	Korean_black_pig	East Asia (Northern region)/Asia	SAMN03160622
Korean_black_SAMN03160623	male		male	Korean_black_pig	East Asia (Northern region)/Asia	SAMN03160623
Korean_black_SAMN03160631	male		male	Korean_black_pig	East Asia (Northern region)/Asia	SAMN03160631
Laiwu_SAMN02298133	male		male	Laiwu	East Asia (Northern region)/Asia	SAMN02298133
Laiwu_SAMN02298134	male		male	Laiwu	East Asia (Northern region)/Asia	SAMN02298134
Laiwu_SAMN02298135	male		male	Laiwu	East Asia (Northern region)/Asia	SAMN02298135
Laiwu_SAMN02298136	male		male	Laiwu	East Asia (Northern region)/Asia	SAMN02298136
Laiwu_SAMN02298137	male		male	Laiwu	East Asia (Northern region)/Asia	SAMN02298137
Laiwu_SAMN02298138	male		male	Laiwu	East Asia (Northern region)/Asia	SAMN02298138
Meishan_SAMEA1557395	male		male	Meishan	East Asia (Northern region)/Asia	SAMEA1557395
Meishan_SAMEA1557410	male		male	Meishan	East Asia (Northern region)/Asia	SAMEA1557410
Meishan_SAMEA3497800	male		male	Meishan	East Asia (Northern region)/Asia	SAMEA3497800
Meishan_SAMEA3497801	male		male	Meishan	East Asia (Northern region)/Asia	SAMEA3497801
Meishan_SAMEA3497804	male		male	Meishan	East Asia (Northern region)/Asia	SAMEA3497804
Meishan_SAMEA3497805	male		male	Meishan	East Asia (Northern region)/Asia	SAMEA3497805
Meishan_SAMEA3497806	male		male	Meishan	East Asia (Northern region)/Asia	SAMEA3497806
Meishan_SAMEA3497807	male		male	Meishan	East Asia (Northern region)/Asia	SAMEA3497807
Meishan_SAMEA3497808	male		male	Meishan	East Asia (Northern region)/Asia	SAMEA3497808
Meishan_SAMEA3497809	male		male	Meishan	East Asia (Northern region)/Asia	SAMEA3497809
Meishan_SAMN12229131	male	male	male	Meishan	East Asia (Northern region)/Asia	SAMN12229131
Min_SAMN02298122	male		male	Min	East Asia (Northern region)/Asia	SAMN02298122
Min_SAMN02298123	male		male	Min	East Asia (Northern region)/Asia	SAMN02298123
Min_SAMN02298124	male		male	Min	East Asia (Northern region)/Asia	SAMN02298124
Min_SAMN02298125	male		male	Min	East Asia (Northern region)/Asia	SAMN02298125
Min_SAMN02298126	male		male	Min	East Asia (Northern region)/Asia	SAMN02298126
Min_SAMN04366604	male		male	Min	East Asia (Northern region)/Asia	SAMN04366604
Min_SAMN04366610	male		male	Min	East Asia (Northern region)/Asia	SAMN04366610
Min_SAMN04366612	male		male	Min	East Asia (Northern region)/Asia	SAMN04366612
Min_SAMN16550667	female	male	male	Min	East Asia (Northern region)/Asia	SAMN16550667
Neijiang_1	male		male	Neijiang	East Asia (Northern region)/Asia	This study
Neijiang_2	male		male	Neijiang	East Asia (Northern region)/Asia	This study
Neijiang_4	male		male	Neijiang	East Asia (Northern region)/Asia	This study
Neijiang_5	male		male	Neijiang	East Asia (Northern region)/Asia	This study
Neijiang_6	male		male	Neijiang	East Asia (Northern region)/Asia	This study
Neijing_SAMN24148845	male		male	Neijiang	East Asia (Northern region)/Asia	SAMN24148845
Rongchang_SAMN06115552	male	male	male	Rongchang	East Asia (Northern region)/Asia	SAMN06115552
Rongchang_SAMN06560025	male	male	male	Rongchang	East Asia (Northern region)/Asia	SAMN06560025
Tibet_SAMN12122783	male		male	Tibetan	East Asia (Northern region)/Asia	SAMN12122783
Tibet_SAMN12122787	male		male	Tibetan	East Asia (Northern region)/Asia	SAMN12122787
Tibet_SAMN12122792	male		male	Tibetan	East Asia (Northern region)/Asia	SAMN12122792
Tibet_SAMN12122793	male		male	Tibetan	East Asia (Northern region)/Asia	SAMN12122793
Tibet_SAMN12122794	male		male	Tibetan	East Asia (Northern region)/Asia	SAMN12122794
Tibet_SAMN12122795	male		male	Tibetan	East Asia (Northern region)/Asia	SAMN12122795
Tibet_SAMN12122796	male		male	Tibetan	East Asia (Northern region)/Asia	SAMN12122796
Tibet_SAMN12122797	male		male	Tibetan	East Asia (Northern region)/Asia	SAMN12122797
Tibet_SAMN12122798	male		male	Tibetan	East Asia (Northern region)/Asia	SAMN12122798
Tibet_SAMN12122799	male		male	Tibetan	East Asia (Northern region)/Asia	SAMN12122799
Tibet_SAMN12122801	male		male	Tibetan	East Asia (Northern region)/Asia	SAMN12122801
Tibet_SAMN12122804	male		male	Tibetan	East Asia (Northern region)/Asia	SAMN12122804
Tibet_SAMN12122805	male		male	Tibetan	East Asia (Northern region)/Asia	SAMN12122805
Tongchang_SAMN09951281	male	male	male	Tongcheng	East Asia (Northern region)/Asia	SAMN09951281
Tongchang_SAMN09951282	male	male	male	Tongcheng	East Asia (Northern region)/Asia	SAMN09951282
Tongchang_SAMN09951283	male	male	male	Tongcheng	East Asia (Northern region)/Asia	SAMN09951283
Tongchang_SAMN09951284	male	male	male	Tongcheng	East Asia (Northern region)/Asia	SAMN09951284
Tongchang_SAMN09951285	male	male	male	Tongcheng	East Asia (Northern region)/Asia	SAMN09951285
Tongchang_SAMN09951286	male	male	male	Tongcheng	East Asia (Northern region)/Asia	SAMN09951286
Wanan_SAMN11019701		male	male	Wannan_Black	East Asia (Northern region)/Asia	SAMN11019701
Wanan_SAMN11019703		male	male	Wannan_Black	East Asia (Northern region)/Asia	SAMN11019703
Wanan_SAMN11019704		male	male	Wannan_Black	East Asia (Northern region)/Asia	SAMN11019704
Wanan_SAMN11019705		male	male	Wannan_Black	East Asia (Northern region)/Asia	SAMN11019705
Wanan_SAMN11019710	male	male	male	Wannan_Black	East Asia (Northern region)/Asia	SAMN11019710
Wanan_SAMN11019712	male	male	male	Wannan_Black	East Asia (Northern region)/Asia	SAMN11019712
Wanan_SAMN11019715	male	male	male	Wannan_Black	East Asia (Northern region)/Asia	SAMN11019715
Wanan_SAMN11019716	male	male	male	Wannan_Black	East Asia (Northern region)/Asia	SAMN11019716
Wanan_SAMN11019717	male	male	male	Wannan_Black	East Asia (Northern region)/Asia	SAMN11019717
Wanan_SAMN11019719	male	male	male	Wannan_Black	East Asia (Northern region)/Asia	SAMN11019719
ANWB_SAMEA1557421	male		male	Wild_boar	East Asia (Northern region)/Asia	SAMEA1557421
ANWB_SAMEA1557437	male		male	Wild_boar	East Asia (Northern region)/Asia	SAMEA1557437
ANWB_SAMEA3497820	male		male	Wild_boar	East Asia (Northern region)/Asia	SAMEA3497820
ANWB_SAMEA3497821	male		male	Wild_boar	East Asia (Northern region)/Asia	SAMEA3497821
ANWB_SAMEA3497822	male		male	Wild_boar	East Asia (Northern region)/Asia	SAMEA3497822
Dahe_1	male		male	Dahe_pig	East Asia(Southern region)/Asia	This study
Dahe_10	male		male	Dahe_pig	East Asia(Southern region)/Asia	This study
Dahe_11	male		male	Dahe_pig	East Asia(Southern region)/Asia	This study
Dahe_14	male		male	Dahe_pig	East Asia(Southern region)/Asia	This study
Dahe_15	male		male	Dahe_pig	East Asia(Southern region)/Asia	This study
Dahe_16	male		male	Dahe_pig	East Asia(Southern region)/Asia	This study
Dahe_18	male		male	Dahe_pig	East Asia(Southern region)/Asia	This study
Dahe_19	male		male	Dahe_pig	East Asia(Southern region)/Asia	This study
Dahe_2	male		male	Dahe_pig	East Asia(Southern region)/Asia	This study
Dahe_21	male		male	Dahe_pig	East Asia(Southern region)/Asia	This study
Dahe_22	male		male	Dahe_pig	East Asia(Southern region)/Asia	This study
Dahe_28	male		male	Dahe_pig	East Asia(Southern region)/Asia	This study
Dahe_29	male		male	Dahe_pig	East Asia(Southern region)/Asia	This study
Dahe_30	male		male	Dahe_pig	East Asia(Southern region)/Asia	This study
Dahe_32	male		male	Dahe_pig	East Asia(Southern region)/Asia	This study
Dahe_37	male		male	Dahe_pig	East Asia(Southern region)/Asia	This study
Dahe_38	male		male	Dahe_pig	East Asia(Southern region)/Asia	This study
Dahe_39	male		male	Dahe_pig	East Asia(Southern region)/Asia	This study
Dahe_4	male		male	Dahe_pig	East Asia(Southern region)/Asia	This study
Dahe_46	male		male	Dahe_pig	East Asia(Southern region)/Asia	This study
Dahe_47	male		male	Dahe_pig	East Asia(Southern region)/Asia	This study
Dahe_50	male		male	Dahe_pig	East Asia(Southern region)/Asia	This study
Dahe_51	male		male	Dahe_pig	East Asia(Southern region)/Asia	This study
Dahe_53	male		male	Dahe_pig	East Asia(Southern region)/Asia	This study
Dahe_56	male		male	Dahe_pig	East Asia(Southern region)/Asia	This study
Dahe_58	male		male	Dahe_pig	East Asia(Southern region)/Asia	This study
Dahe_60	male		male	Dahe_pig	East Asia(Southern region)/Asia	This study
Dahe_62	male		male	Dahe_pig	East Asia(Southern region)/Asia	This study
Dahe_63	male		male	Dahe_pig	East Asia(Southern region)/Asia	This study
Dahe_64	male		male	Dahe_pig	East Asia(Southern region)/Asia	This study
Dahe_65	male		male	Dahe_pig	East Asia(Southern region)/Asia	This study
Dahe_68	male		male	Dahe_pig	East Asia(Southern region)/Asia	This study
Dahe_70	male		male	Dahe_pig	East Asia(Southern region)/Asia	This study
Dahe_72	male		male	Dahe_pig	East Asia(Southern region)/Asia	This study
Dahe_75	male		male	Dahe_pig	East Asia(Southern region)/Asia	This study
Dahe_76	male		male	Dahe_pig	East Asia(Southern region)/Asia	This study
Dahe_78	male		male	Dahe_pig	East Asia(Southern region)/Asia	This study
Dahe_80	male		male	Dahe_pig	East Asia(Southern region)/Asia	This study
Dahe_81	male		male	Dahe_pig	East Asia(Southern region)/Asia	This study
Dahe_82	male		male	Dahe_pig	East Asia(Southern region)/Asia	This study
Dahe_83	male		male	Dahe_pig	East Asia(Southern region)/Asia	This study
Dahe_84	male		male	Dahe_pig	East Asia(Southern region)/Asia	This study
Dahe_85	male		male	Dahe_pig	East Asia(Southern region)/Asia	This study
Dahe_86	male		male	Dahe_pig	East Asia(Southern region)/Asia	This study
Dahe_91	male		male	Dahe_pig	East Asia(Southern region)/Asia	This study
Dahe_93	male		male	Dahe_pig	East Asia(Southern region)/Asia	This study
Dahe_94	male		male	Dahe_pig	East Asia(Southern region)/Asia	This study
Dianx_SAMN06560458	female	male	male	Diannanxiaoer	East Asia(Southern region)/Asia	SAMN06560458
Diqing_103	male		male	Diqing_pig	East Asia(Southern region)/Asia	This study
Diqing_104	male		male	Diqing_pig	East Asia(Southern region)/Asia	This study
Diqing_105	male		male	Diqing_pig	East Asia(Southern region)/Asia	This study
Diqing_108	male		male	Diqing_pig	East Asia(Southern region)/Asia	This study
Diqing_111	male		male	Diqing_pig	East Asia(Southern region)/Asia	This study
Diqing_122	male		male	Diqing_pig	East Asia(Southern region)/Asia	This study
Diqing_124	male		male	Diqing_pig	East Asia(Southern region)/Asia	This study
Diqing_126	male		male	Diqing_pig	East Asia(Southern region)/Asia	This study
Diqing_127	male		male	Diqing_pig	East Asia(Southern region)/Asia	This study
Diqing_129	male		male	Diqing_pig	East Asia(Southern region)/Asia	This study
Diqing_130	male		male	Diqing_pig	East Asia(Southern region)/Asia	This study
Diqing_131	male		male	Diqing_pig	East Asia(Southern region)/Asia	This study
Diqing_137	male		male	Diqing_pig	East Asia(Southern region)/Asia	This study
Diqing_149	male		male	Diqing_pig	East Asia(Southern region)/Asia	This study
Diqing_96	male		male	Diqing_pig	East Asia(Southern region)/Asia	This study
Diqing_98	male		male	Diqing_pig	East Asia(Southern region)/Asia	This study
Langtang_SAMN24148867	male		male	Lantang	East Asia(Southern region)/Asia	SAMN24148867
Mashen_SAMN24148818	male		male	Mashen	East Asia(Southern region)/Asia	SAMN24148818
Mashen_SAMN24148819	male		male	Mashen	East Asia(Southern region)/Asia	SAMN24148819
Mashen_SAMN24148820	male		male	Mashen	East Asia(Southern region)/Asia	SAMN24148820
Mashen_SAMN24148822	male		male	Mashen	East Asia(Southern region)/Asia	SAMN24148822
Meishen_SAMN24148846	male		male	Meishan	East Asia(Southern region)/Asia	SAMN24148846
Meishen_SAMN24148849	male		male	Meishan	East Asia(Southern region)/Asia	SAMN24148849
Meishen_SAMN24148851	male		male	Meishan	East Asia(Southern region)/Asia	SAMN24148851
Minilewn_SAMN14331815	male		male	MiniLEWE	East Asia(Southern region)/Asia	SAMN14331815
Minilewn_SAMN14331816	male		male	MiniLEWE	East Asia(Southern region)/Asia	SAMN14331816
Pudong_SAMC291048	male		male	Pudong White pig	East Asia(Southern region)/Asia	SAMC291048
Pudong_SAMC291049	male		male	Pudong White pig	East Asia(Southern region)/Asia	SAMC291049
Pudong_SAMC291051	male		male	Pudong White pig	East Asia(Southern region)/Asia	SAMC291051
Pudong_SAMC291052	male		male	Pudong White pig	East Asia(Southern region)/Asia	SAMC291052
Pudong_SAMC291055	male		male	Pudong White pig	East Asia(Southern region)/Asia	SAMC291055
s43	male		male	Saba_pig	East Asia(Southern region)/Asia	This study
s44	male		male	Saba_pig	East Asia(Southern region)/Asia	This study
s45	male		male	Saba_pig	East Asia(Southern region)/Asia	This study
s46	male		male	Saba_pig	East Asia(Southern region)/Asia	This study
s47	male		male	Saba_pig	East Asia(Southern region)/Asia	This study
s48	male		male	Saba_pig	East Asia(Southern region)/Asia	This study
s49	male		male	Saba_pig	East Asia(Southern region)/Asia	This study
s50	male		male	Saba_pig	East Asia(Southern region)/Asia	This study
s51	male		male	Saba_pig	East Asia(Southern region)/Asia	This study
s52	male		male	Saba_pig	East Asia(Southern region)/Asia	This study
s53	male		male	Saba_pig	East Asia(Southern region)/Asia	This study
s54	male		male	Saba_pig	East Asia(Southern region)/Asia	This study
s55	male		male	Saba_pig	East Asia(Southern region)/Asia	This study
s56	male		male	Saba_pig	East Asia(Southern region)/Asia	This study
s57	male		male	Saba_pig	East Asia(Southern region)/Asia	This study
s58	male		male	Saba_pig	East Asia(Southern region)/Asia	This study
s59	male		male	Saba_pig	East Asia(Southern region)/Asia	This study
s60	male		male	Saba_pig	East Asia(Southern region)/Asia	This study
s61	male		male	Saba_pig	East Asia(Southern region)/Asia	This study
s62	male		male	Saba_pig	East Asia(Southern region)/Asia	This study
s63	male		male	Saba_pig	East Asia(Southern region)/Asia	This study
s64	male		male	Saba_pig	East Asia(Southern region)/Asia	This study
s65	male		male	Saba_pig	East Asia(Southern region)/Asia	This study
s66	male		male	Saba_pig	East Asia(Southern region)/Asia	This study
s67	male		male	Saba_pig	East Asia(Southern region)/Asia	This study
s68	male		male	Saba_pig	East Asia(Southern region)/Asia	This study
s69	male		male	Saba_pig	East Asia(Southern region)/Asia	This study
s70	male		male	Saba_pig	East Asia(Southern region)/Asia	This study
s71	male		male	Saba_pig	East Asia(Southern region)/Asia	This study
s72	male		male	Saba_pig	East Asia(Southern region)/Asia	This study
s73	male		male	Saba_pig	East Asia(Southern region)/Asia	This study
s74	male		male	Saba_pig	East Asia(Southern region)/Asia	This study
s75	male		male	Saba_pig	East Asia(Southern region)/Asia	This study
s76	male		male	Saba_pig	East Asia(Southern region)/Asia	This study
s79	male		male	Saba_pig	East Asia(Southern region)/Asia	This study
s81	male		male	Saba_pig	East Asia(Southern region)/Asia	This study
s83	male		male	Saba_pig	East Asia(Southern region)/Asia	This study
s84	male		male	Saba_pig	East Asia(Southern region)/Asia	This study
s85	male		male	Saba_pig	East Asia(Southern region)/Asia	This study
s86	male		male	Saba_pig	East Asia(Southern region)/Asia	This study
s87	male		male	Saba_pig	East Asia(Southern region)/Asia	This study
s88	male		male	Saba_pig	East Asia(Southern region)/Asia	This study
s89	male		male	Saba_pig	East Asia(Southern region)/Asia	This study
s90	male		male	Saba_pig	East Asia(Southern region)/Asia	This study
s91	male		male	Saba_pig	East Asia(Southern region)/Asia	This study
Suhuai_SAMN24340000	male		male	Suhuai	East Asia(Southern region)/Asia	SAMN24340000
Suhuai_SAMN24340001	male		male	Suhuai	East Asia(Southern region)/Asia	SAMN24340001
Suhuai_SAMN24340002	male		male	Suhuai	East Asia(Southern region)/Asia	SAMN24340002
Suhuai_SAMN24340007	male		male	Suhuai	East Asia(Southern region)/Asia	SAMN24340007
Suhuai_SAMN24340010	male		male	Suhuai	East Asia(Southern region)/Asia	SAMN24340010
Suhuai_SAMN24340011	male		male	Suhuai	East Asia(Southern region)/Asia	SAMN24340011
Suhuai_SAMN24340012	male		male	Suhuai	East Asia(Southern region)/Asia	SAMN24340012
Suhuai_SAMN24340013	male		male	Suhuai	East Asia(Southern region)/Asia	SAMN24340013
Suhuai_SAMN24340016	male		male	Suhuai	East Asia(Southern region)/Asia	SAMN24340016
Suhuai_SAMN24340018	male		male	Suhuai	East Asia(Southern region)/Asia	SAMN24340018
Suhuai_SAMN24340019	male		male	Suhuai	East Asia(Southern region)/Asia	SAMN24340019
Suhuai_SAMN24340020	male		male	Suhuai	East Asia(Southern region)/Asia	SAMN24340020
Suhuai_SAMN24340021	male		male	Suhuai	East Asia(Southern region)/Asia	SAMN24340021
Suhuai_SAMN24340022	male		male	Suhuai	East Asia(Southern region)/Asia	SAMN24340022
Tiegu_SAMN22234315	male		male	Tiegu	East Asia(Southern region)/Asia	SAMN22234315
Tiegu_SAMN22234318	male		male	Tiegu	East Asia(Southern region)/Asia	SAMN22234318
Tongcheng_SAMN24148835	male		male	Tongcheng	East Asia(Southern region)/Asia	SAMN24148835
Tongcheng_SAMN24148836	male		male	Tongcheng	East Asia(Southern region)/Asia	SAMN24148836
Tongcheng_SAMN24148837	male		male	Tongcheng	East Asia(Southern region)/Asia	SAMN24148837
Tongcheng_SAMN24148839	male		male	Tongcheng	East Asia(Southern region)/Asia	SAMN24148839
Tongcheng_SAMN24148840	male		male	Tongcheng	East Asia(Southern region)/Asia	SAMN24148840
Wuzhishan_SAMN02298076	male		male	Wuzhishan	East Asia(Southern region)/Asia	SAMN02298076
Wuzhishan_SAMN02298077	male		male	Wuzhishan	East Asia(Southern region)/Asia	SAMN02298077
Wuzhishan_SAMN08689107		male	male	Wuzhishan	East Asia(Southern region)/Asia	SAMN08689107
Dianx_SAMN24148862	male		male	Diannanxiaoer	East Asia(Southern region)/Asia	SAMN24148862
ASNWB_SAMEA1557417	male		male	Wild_boar	East Asia(Southern region)/Asia	SAMEA1557417
ASNWB_SAMEA1557386	male		male	Wild_boar	East Asia(Southern region)/Asia	SAMEA1557386
ASNWB_SAMEA3497815	male		male	Wild_boar	East Asia(Southern region)/Asia	SAMEA3497815
ASNWB_SAMEA3497817	male		male	Wild_boar	East Asia(Southern region)/Asia	SAMEA3497817
ASNWB_SAMN02298082	male		male	Wild_boar	East Asia(Southern region)/Asia	SAMN02298082
ASNWB_SAMN02298084	male		male	Wild_boar	East Asia(Southern region)/Asia	SAMN02298084
ASNWB_SAMN02298085	male		male	Wild_boar	East Asia(Southern region)/Asia	SAMN02298085
ASNWB_SAMN02298086	male		male	Wild_boar	East Asia(Southern region)/Asia	SAMN02298086
Duroc_19	male		male	Duroc	Europe	SAMEA1557419
Duroc_23	male		male	Duroc	Europe	SAMEA1557423
Duroc_34	male		male	Duroc	Europe	SAMEA1557434
Duroc_37	male		male	Duroc	Europe	SAMEA3497837
Duroc_38	male		male	Duroc	Europe	SAMEA3497838
Duroc_39	male		male	Duroc	Europe	SAMEA3497839
Duroc_40	male		male	Duroc	Europe	SAMEA3497840
Duroc_88	male	male	male	Duroc	Europe	SAMEA5059488
Duroc_89	male	male	male	Duroc	Europe	SAMEA5059489
Duroc_05	male	male	male	Duroc	Europe	SAMN02665305
Duroc_26		male	male	Duroc	Europe	SAMN03031126
Duroc_27		male	male	Duroc	Europe	SAMN03031127
Duroc_28		male	male	Duroc	Europe	SAMN03031128
Duroc_29		male	male	Duroc	Europe	SAMN03031129
Duroc_30		male	male	Duroc	Europe	SAMN03031130
Duroc_31		male	male	Duroc	Europe	SAMN03031131
Duroc_32		male	male	Duroc	Europe	SAMN03031132
Duroc_33		male	male	Duroc	Europe	SAMN03031133
Duroc_34		male	male	Duroc	Europe	SAMN03031134
Duroc_35		male	male	Duroc	Europe	SAMN03031135
Duroc_36		male	male	Duroc	Europe	SAMN03031136
Duroc_37		male	male	Duroc	Europe	SAMN03031137
Duroc_38		male	male	Duroc	Europe	SAMN03031138
Duroc_39		male	male	Duroc	Europe	SAMN03031139
Duroc_40		male	male	Duroc	Europe	SAMN03031140
Duroc_41		male	male	Duroc	Europe	SAMN03031141
Duroc_42		male	male	Duroc	Europe	SAMN03031142
Duroc_43		male	male	Duroc	Europe	SAMN03031143
Duroc_44		male	male	Duroc	Europe	SAMN03031144
Duroc_45		male	male	Duroc	Europe	SAMN03031145
Duroc_58		male	male	Duroc	Europe	SAMN05791658
Duroc_61		male	male	Duroc	Europe	SAMN05791661
Duroc_63		male	male	Duroc	Europe	SAMN05791663
Duroc_64		male	male	Duroc	Europe	SAMN05791664
Duroc_65		male	male	Duroc	Europe	SAMN05791665
Duroc_66		male	male	Duroc	Europe	SAMN05791666
Duroc_67		male	male	Duroc	Europe	SAMN05791667
Duroc_70		male	male	Duroc	Europe	SAMN05791670
Duroc_71		male	male	Duroc	Europe	SAMN05791671
Duroc_72		male	male	Duroc	Europe	SAMN05791672
Duroc_73		male	male	Duroc	Europe	SAMN05791673
Duroc_74		male	male	Duroc	Europe	SAMN05791674
Duroc_48		male	male	Duroc	Europe	SAMN06115548
Duroc_03		male	male	Duroc	Europe	SAMN09878803
Duroc_02		male	male	Duroc	Europe	SAMN09930402
Duroc_03		male	male	Duroc	Europe	SAMN09930403
Duroc_70	male	male	male	Duroc	Europe	SAMN10509970
Duroc_98		male	male	Duroc	Europe	SAMN14638798
Duroc_99		male	male	Duroc	Europe	SAMN14638799
Duroc_00		male	male	Duroc	Europe	SAMN14638800
Duroc_01		male	male	Duroc	Europe	SAMN14638801
Duroc_02		male	male	Duroc	Europe	SAMN14638802
Duroc_46		male	male	Duroc	Europe	SAMN16953946
Duroc_47		male	male	Duroc	Europe	SAMN16953947
Duroc_48		male	male	Duroc	Europe	SAMN16953948
Duroc_50		male	male	Duroc	Europe	SAMN16953950
Duroc_51		male	male	Duroc	Europe	SAMN16953951
Duroc_52		male	male	Duroc	Europe	SAMN16953952
Duroc_53		male	male	Duroc	Europe	SAMN16953953
Duroc_54		male	male	Duroc	Europe	SAMN16953954
Duroc_55		male	male	Duroc	Europe	SAMN16953955
Duroc_56		male	male	Duroc	Europe	SAMN16953956
Duroc_57		male	male	Duroc	Europe	SAMN16953957
Duroc_58		male	male	Duroc	Europe	SAMN16953958
Duroc_59		male	male	Duroc	Europe	SAMN16953959
Duroc_60		male	male	Duroc	Europe	SAMN16953960
Duroc_61		male	male	Duroc	Europe	SAMN16953961
Duroc_62		male	male	Duroc	Europe	SAMN16953962
Duroc_63		male	male	Duroc	Europe	SAMN16953963
Duroc_64		male	male	Duroc	Europe	SAMN16953964
Duroc_65		male	male	Duroc	Europe	SAMN16953965
Duroc_66		male	male	Duroc	Europe	SAMN16953966
Duroc_67		male	male	Duroc	Europe	SAMN16953967
Duroc_68		male	male	Duroc	Europe	SAMN16953968
Duroc_69		male	male	Duroc	Europe	SAMN16953969
Duroc_70		male	male	Duroc	Europe	SAMN16953970
Duroc_71		male	male	Duroc	Europe	SAMN16953971
Duroc_72		male	male	Duroc	Europe	SAMN16953972
Duroc_73		male	male	Duroc	Europe	SAMN16953973
Duroc_74		male	male	Duroc	Europe	SAMN16953974
Duroc_75		male	male	Duroc	Europe	SAMN16953975
Duroc_76		male	male	Duroc	Europe	SAMN16953976
Duroc_78		male	male	Duroc	Europe	SAMN16953978
Duroc_79		male	male	Duroc	Europe	SAMN16953979
Duroc_80		male	male	Duroc	Europe	SAMN16953980
Duroc_81		male	male	Duroc	Europe	SAMN16953981
Duroc_82		male	male	Duroc	Europe	SAMN16953982
Duroc_83		male	male	Duroc	Europe	SAMN16953983
Duroc_84		male	male	Duroc	Europe	SAMN16953984
Duroc_85		male	male	Duroc	Europe	SAMN16953985
Duroc_86		male	male	Duroc	Europe	SAMN16953986
Duroc_87		male	male	Duroc	Europe	SAMN16953987
Duroc_88		male	male	Duroc	Europe	SAMN16953988
Duroc_89		male	male	Duroc	Europe	SAMN16953989
Duroc_90		male	male	Duroc	Europe	SAMN16953990
Duroc_91		male	male	Duroc	Europe	SAMN16953991
Duroc_92		male	male	Duroc	Europe	SAMN16953992
Duroc_93		male	male	Duroc	Europe	SAMN16953993
Duroc_94		male	male	Duroc	Europe	SAMN16953994
Duroc_95		male	male	Duroc	Europe	SAMN16953995
Duroc_96		male	male	Duroc	Europe	SAMN16953996
Duroc_97		male	male	Duroc	Europe	SAMN16953997
Duroc_98		male	male	Duroc	Europe	SAMN16953998
Duroc_99		male	male	Duroc	Europe	SAMN16953999
Duroc_00		male	male	Duroc	Europe	SAMN16954000
Duroc_01		male	male	Duroc	Europe	SAMN16954001
Duroc_02		male	male	Duroc	Europe	SAMN16954002
Duroc_03		male	male	Duroc	Europe	SAMN16954003
Duroc_82	male	male	male	Duroc	Europe	SAMN18236782
Duroc_83	male	male	male	Duroc	Europe	SAMN18236783
Duroc_84	male	male	male	Duroc	Europe	SAMN18236784
Duroc_85	male	male	male	Duroc	Europe	SAMN18236785
Duroc_86	male	male	male	Duroc	Europe	SAMN18236786
Duroc_87	male	male	male	Duroc	Europe	SAMN18236787
Duroc_88	male	male	male	Duroc	Europe	SAMN18236788
Duroc_89	male	male	male	Duroc	Europe	SAMN18236789
Duroc_90	male	male	male	Duroc	Europe	SAMN18236790
Duroc_91	male	male	male	Duroc	Europe	SAMN18236791
Duroc_92	male	male	male	Duroc	Europe	SAMN18236792
Duroc_93	male	male	male	Duroc	Europe	SAMN18236793
Duroc_94	male	male	male	Duroc	Europe	SAMN18236794
Duroc_95	male	male	male	Duroc	Europe	SAMN18236795
Duroc_96	male	male	male	Duroc	Europe	SAMN18236796
Duroc_97	male	male	male	Duroc	Europe	SAMN18236797
Duroc_98	male	male	male	Duroc	Europe	SAMN18236798
Duroc_99	male	male	male	Duroc	Europe	SAMN18236799
Duroc_00	male	male	male	Duroc	Europe	SAMN18236800
Duroc_01	male	male	male	Duroc	Europe	SAMN18236801
Duroc_02	male	male	male	Duroc	Europe	SAMN18236802
Duroc_03	male	male	male	Duroc	Europe	SAMN18236803
Duroc_04	male	male	male	Duroc	Europe	SAMN18236804
Duroc_05	male	male	male	Duroc	Europe	SAMN18236805
Duroc_06	male	male	male	Duroc	Europe	SAMN18236806
Duroc_07	male	male	male	Duroc	Europe	SAMN18236807
Duroc_08	male	male	male	Duroc	Europe	SAMN18236808
Duroc_09	male	male	male	Duroc	Europe	SAMN18236809
Duroc_10	male	male	male	Duroc	Europe	SAMN18236810
Duroc_11	male	male	male	Duroc	Europe	SAMN18236811
Duroc_12	male	male	male	Duroc	Europe	SAMN18236812
Duroc_13	male	male	male	Duroc	Europe	SAMN18236813
Duroc_14	male	male	male	Duroc	Europe	SAMN18236814
Duroc_15	male	male	male	Duroc	Europe	SAMN18236815
Duroc_16	male	male	male	Duroc	Europe	SAMN18236816
Duroc_17	male	male	male	Duroc	Europe	SAMN18236817
Duroc_18	male	male	male	Duroc	Europe	SAMN18236818
Duroc_19	male	male	male	Duroc	Europe	SAMN18236819
Landerace_148	male		male	Landrace	Europe	SAMN03031148
Landerace_149	male		male	Landrace	Europe	SAMN03031149
Landerace_152	male		male	Landrace	Europe	SAMN03031152
Landerace_154	male		male	Landrace	Europe	SAMN03031154
Landerace_156	male		male	Landrace	Europe	SAMN03031156
Landerace_648		male	male	Landrace	Europe	SAMN05791648
Landerace_649		male	male	Landrace	Europe	SAMN05791649
Landerace_650		male	male	Landrace	Europe	SAMN05791650
Landerace_651		male	male	Landrace	Europe	SAMN05791651
Landerace_652		male	male	Landrace	Europe	SAMN05791652
Landerace_653		male	male	Landrace	Europe	SAMN05791653
Landerace_655		male	male	Landrace	Europe	SAMN05791655
Landerace_656		male	male	Landrace	Europe	SAMN05791656
Landerace_657		male	male	Landrace	Europe	SAMN05791657
Landerace_659		male	male	Landrace	Europe	SAMN05791659
Landerace_660		male	male	Landrace	Europe	SAMN05791660
Landerace_662		male	male	Landrace	Europe	SAMN05791662
Landerace_987	male	male	male	Landrace	Europe	SAMN09809987
Landerace_971	male	male	male	Landrace	Europe	SAMN10509971
Landerace_191	male	male	male	Landrace	Europe	SAMN14532191
Landerace_478	male	male	male	Landrace	Europe	SAMN14532478
Landerace_792	male	male	male	Landrace	Europe	SAMN14532792
Yorkshire_3549	male		male	Yorkshire	Europe	SAMEA6813549
Yorkshire_3550	male		male	Yorkshire	Europe	SAMEA6813550
Yorkshire_3551	male		male	Yorkshire	Europe	SAMEA6813551
Yorkshire_3552	male		male	Yorkshire	Europe	SAMEA6813552
Yorkshire_3553	male		male	Yorkshire	Europe	SAMEA6813553
Yorkshire_9263	male		male	Yorkshire	Europe	SAMEA7059263
Yorkshire_9264	male		male	Yorkshire	Europe	SAMEA7059264
Yorkshire_9265	male		male	Yorkshire	Europe	SAMEA7059265
Yorkshire_9266	male		male	Yorkshire	Europe	SAMEA7059266
Yorkshire_9267	male		male	Yorkshire	Europe	SAMEA7059267
Yorkshire_9268	male		male	Yorkshire	Europe	SAMEA7059268
Yorkshire_9269	male		male	Yorkshire	Europe	SAMEA7059269
Yorkshire_9270	male		male	Yorkshire	Europe	SAMEA7059270
Yorkshire_9271	male		male	Yorkshire	Europe	SAMEA7059271
Yorkshire_9272	male		male	Yorkshire	Europe	SAMEA7059272
Yorkshire_9273	male		male	Yorkshire	Europe	SAMEA7059273
Yorkshire_9274	male		male	Yorkshire	Europe	SAMEA7059274
Yorkshire_9275	male		male	Yorkshire	Europe	SAMEA7059275
Yorkshire_9276	male		male	Yorkshire	Europe	SAMEA7059276
Yorkshire_9277	male		male	Yorkshire	Europe	SAMEA7059277
Yorkshire_9278	male		male	Yorkshire	Europe	SAMEA7059278
Yorkshire_9279	male		male	Yorkshire	Europe	SAMEA7059279
Yorkshire_9280	male		male	Yorkshire	Europe	SAMEA7059280
Yorkshire_9281	male		male	Yorkshire	Europe	SAMEA7059281
Yorkshire_9282	male		male	Yorkshire	Europe	SAMEA7059282
Yorkshire_9283	male		male	Yorkshire	Europe	SAMEA7059283
Yorkshire_9284	male		male	Yorkshire	Europe	SAMEA7059284
Yorkshire_9285	male		male	Yorkshire	Europe	SAMEA7059285
Yorkshire_9286	male		male	Yorkshire	Europe	SAMEA7059286
Yorkshire_9287	male		male	Yorkshire	Europe	SAMEA7059287
Yorkshire_9288	male		male	Yorkshire	Europe	SAMEA7059288
Yorkshire_9289	male		male	Yorkshire	Europe	SAMEA7059289
Yorkshire_9290	male		male	Yorkshire	Europe	SAMEA7059290
Yorkshire_9291	male		male	Yorkshire	Europe	SAMEA7059291
Yorkshire_9292	male		male	Yorkshire	Europe	SAMEA7059292
Yorkshire_9293	male		male	Yorkshire	Europe	SAMEA7059293
Yorkshire_9294	male		male	Yorkshire	Europe	SAMEA7059294
Yorkshire_9295	male		male	Yorkshire	Europe	SAMEA7059295
Yorkshire_9296	male		male	Yorkshire	Europe	SAMEA7059296
Yorkshire_9297	male		male	Yorkshire	Europe	SAMEA7059297
Yorkshire_9298	male		male	Yorkshire	Europe	SAMEA7059298
Yorkshire_9300	male		male	Yorkshire	Europe	SAMEA7059300
Yorkshire_9301	male		male	Yorkshire	Europe	SAMEA7059301
Yorkshire_9302	male		male	Yorkshire	Europe	SAMEA7059302
Yorkshire_9303	male		male	Yorkshire	Europe	SAMEA7059303
Yorkshire_9304	male		male	Yorkshire	Europe	SAMEA7059304
Yorkshire_9305	male		male	Yorkshire	Europe	SAMEA7059305
Yorkshire_9306	male		male	Yorkshire	Europe	SAMEA7059306
Yorkshire_9307	male		male	Yorkshire	Europe	SAMEA7059307
Yorkshire_9308	male		male	Yorkshire	Europe	SAMEA7059308
Yorkshire_9309	male		male	Yorkshire	Europe	SAMEA7059309
Yorkshire_9310	male		male	Yorkshire	Europe	SAMEA7059310
Yorkshire_9311	male		male	Yorkshire	Europe	SAMEA7059311
Yorkshire_9312	male		male	Yorkshire	Europe	SAMEA7059312
Yorkshire_9313	male		male	Yorkshire	Europe	SAMEA7059313
Yorkshire_9314	male		male	Yorkshire	Europe	SAMEA7059314
Yorkshire_9315	male		male	Yorkshire	Europe	SAMEA7059315
Yorkshire_9316	male		male	Yorkshire	Europe	SAMEA7059316
Yorkshire_9317	male		male	Yorkshire	Europe	SAMEA7059317
Yorkshire_9318	male		male	Yorkshire	Europe	SAMEA7059318
Yorkshire_9319	male		male	Yorkshire	Europe	SAMEA7059319
Yorkshire_9320	male		male	Yorkshire	Europe	SAMEA7059320
Yorkshire_9321	male		male	Yorkshire	Europe	SAMEA7059321
Yorkshire_9322	male		male	Yorkshire	Europe	SAMEA7059322
Yorkshire_9323	male		male	Yorkshire	Europe	SAMEA7059323
Yorkshire_9324	male		male	Yorkshire	Europe	SAMEA7059324
Yorkshire_9325	male		male	Yorkshire	Europe	SAMEA7059325
Yorkshire_9326	male		male	Yorkshire	Europe	SAMEA7059326
Yorkshire_9327	male		male	Yorkshire	Europe	SAMEA7059327
Yorkshire_9328	male		male	Yorkshire	Europe	SAMEA7059328
Yorkshire_9329	male		male	Yorkshire	Europe	SAMEA7059329
Yorkshire_9330	male		male	Yorkshire	Europe	SAMEA7059330
Yorkshire_9331	male		male	Yorkshire	Europe	SAMEA7059331
Yorkshire_9332	male		male	Yorkshire	Europe	SAMEA7059332
Yorkshire_9333	male		male	Yorkshire	Europe	SAMEA7059333
Yorkshire_9334	male		male	Yorkshire	Europe	SAMEA7059334
Yorkshire_9336	male		male	Yorkshire	Europe	SAMEA7059336
Yorkshire_9337	male		male	Yorkshire	Europe	SAMEA7059337
Yorkshire_9338	male		male	Yorkshire	Europe	SAMEA7059338
Yorkshire_9339	male		male	Yorkshire	Europe	SAMEA7059339
Yorkshire_1918		male	male	Yorkshire	Europe	SAMEA7981918
Yorkshire_2668		male	male	Yorkshire	Europe	SAMEA7982668
Yorkshire_5011		male	male	Yorkshire	Europe	SAMN06895011
Yorkshire_5706		male	male	Yorkshire	Europe	SAMN09905706
Yorkshire_5708		male	male	Yorkshire	Europe	SAMN09905708
Yorkshire_5711		male	male	Yorkshire	Europe	SAMN09905711
Yorkshire_5713		male	male	Yorkshire	Europe	SAMN09905713
Yorkshire_5715		male	male	Yorkshire	Europe	SAMN09905715
Yorkshire_5717		male	male	Yorkshire	Europe	SAMN09905717
Yorkshire_5719		male	male	Yorkshire	Europe	SAMN09905719
Yorkshire_1275	male	male	male	Yorkshire	Europe	SAMN09951275
Yorkshire_1276	male	male	male	Yorkshire	Europe	SAMN09951276
Yorkshire_1277	male	male	male	Yorkshire	Europe	SAMN09951277
Yorkshire_1278	male	male	male	Yorkshire	Europe	SAMN09951278
Yorkshire_1279	male	male	male	Yorkshire	Europe	SAMN09951279
Yorkshire_1280	male	male	male	Yorkshire	Europe	SAMN09951280
Yorkshire_2736	male		male	Yorkshire	Europe	SAMN15892736
Yorkshire_2737	male		male	Yorkshire	Europe	SAMN15892737
Yorkshire_2738	male		male	Yorkshire	Europe	SAMN15892738
Yorkshire_2739	male		male	Yorkshire	Europe	SAMN15892739
Yorkshire_2740	male		male	Yorkshire	Europe	SAMN15892740
Yorkshire_2741	male		male	Yorkshire	Europe	SAMN15892741
Yorkshire_2742	male		male	Yorkshire	Europe	SAMN15892742
Yorkshire_2743	male		male	Yorkshire	Europe	SAMN15892743
Yorkshire_2744	male		male	Yorkshire	Europe	SAMN15892744
Yorkshire_2745	male		male	Yorkshire	Europe	SAMN15892745
Yorkshire_2746	male		male	Yorkshire	Europe	SAMN15892746
Yorkshire_2747	male		male	Yorkshire	Europe	SAMN15892747
Yorkshire_2748	male		male	Yorkshire	Europe	SAMN15892748
Yorkshire_2749	male		male	Yorkshire	Europe	SAMN15892749
Yorkshire_2750	male		male	Yorkshire	Europe	SAMN15892750
Yorkshire_2751	male		male	Yorkshire	Europe	SAMN15892751
Yorkshire_2752	male		male	Yorkshire	Europe	SAMN15892752
Yorkshire_2753	male		male	Yorkshire	Europe	SAMN15892753
Yorkshire_2754	male		male	Yorkshire	Europe	SAMN15892754
Yorkshire_2755	male		male	Yorkshire	Europe	SAMN15892755
Yorkshire_2756	male		male	Yorkshire	Europe	SAMN15892756
Yorkshire_2757	male		male	Yorkshire	Europe	SAMN15892757
Yorkshire_2758	male		male	Yorkshire	Europe	SAMN15892758
Yorkshire_2759	male		male	Yorkshire	Europe	SAMN15892759
Yorkshire_2760	male		male	Yorkshire	Europe	SAMN15892760
Yorkshire_2761	male		male	Yorkshire	Europe	SAMN15892761
Yorkshire_2762	male		male	Yorkshire	Europe	SAMN15892762
Yorkshire_2763	male		male	Yorkshire	Europe	SAMN15892763
Yorkshire_0664		male	male	Yorkshire	Europe	SAMN16550664
Euro_hyb_15	male		male	Hybrid	Europe	SAMEA2612515
Euro_hyb_18	male		male	Hybrid	Europe	SAMEA2612518
Euro_hyb_22	male		male	Hybrid	Europe	SAMEA2612522
Euro_hyb_90		male	male	Hybrid	Europe	SAMEA5059490
Euro_hyb_91		male	male	Hybrid	Europe	SAMEA5059491
Euro_hyb_68		male	male	Hybrid	Europe	SAMN07776168
Euro_hyb_69		male	male	Hybrid	Europe	SAMN07776169
Euro_hyb_71		male	male	Hybrid	Europe	SAMN07776171
Euro_hyb_72		male	male	Hybrid	Europe	SAMN07776172
Euro_hyb_75		male	male	Hybrid	Europe	SAMN07776175
Euro_hyb_79		male	male	Hybrid	Europe	SAMN07776179
Euro_hyb_80		male	male	Hybrid	Europe	SAMN07776180
Euro_hyb_86		male	male	Hybrid	Europe	SAMN07776186
Euro_hyb_88		male	male	Hybrid	Europe	SAMN07776188
Euro_hyb_89		male	male	Hybrid	Europe	SAMN07776189
Euro_hyb_91		male	male	Hybrid	Europe	SAMN07776191
Euro_hyb_04		male	male	Hybrid	Europe	SAMN07776204
Euro_hyb_25		male	male	Hybrid	Europe	SAMN07776225
Euro_hyb_26		male	male	Hybrid	Europe	SAMN07776226
Euro_hyb_27		male	male	Hybrid	Europe	SAMN07776227
Euro_hyb_28		male	male	Hybrid	Europe	SAMN07776228
Euro_hyb_29		male	male	Hybrid	Europe	SAMN07776229
Euro_hyb_30		male	male	Hybrid	Europe	SAMN07776230
Euro_hyb_31		male	male	Hybrid	Europe	SAMN07776231
Euro_hyb_32		male	male	Hybrid	Europe	SAMN07776232
Euro_hyb_33		male	male	Hybrid	Europe	SAMN07776233
Euro_hyb_34		male	male	Hybrid	Europe	SAMN07776234
Euro_hyb_35		male	male	Hybrid	Europe	SAMN07776235
Euro_hyb_36		male	male	Hybrid	Europe	SAMN07776236
Euro_hyb_37		male	male	Hybrid	Europe	SAMN07776237
Euro_hyb_39		male	male	Hybrid	Europe	SAMN07776239
Euro_hyb_41		male	male	Hybrid	Europe	SAMN07776241
Euro_hyb_55		male	male	Hybrid	Europe	SAMN07776255
Euro_hyb_59		male	male	Hybrid	Europe	SAMN07776259
Euro_hyb_60		male	male	Hybrid	Europe	SAMN07776260
Euro_hyb_61		male	male	Hybrid	Europe	SAMN07776261
Euro_hyb_78		male	male	Hybrid	Europe	SAMN07776278
Euro_hyb_79		male	male	Hybrid	Europe	SAMN07776279
Euro_hyb_80		male	male	Hybrid	Europe	SAMN07776280
Euro_hyb_81		male	male	Hybrid	Europe	SAMN07776281
Euro_hyb_82		male	male	Hybrid	Europe	SAMN07776282
Euro_hyb_83		male	male	Hybrid	Europe	SAMN07776283
Euro_hyb_86		male	male	Hybrid	Europe	SAMN07776286
Euro_hyb_87		male	male	Hybrid	Europe	SAMN07776287
Euro_hyb_10		male	male	Hybrid	Europe	SAMN07776310
Euro_hyb_11		male	male	Hybrid	Europe	SAMN07776311
Euro_hyb_12		male	male	Hybrid	Europe	SAMN07776312
Euro_hyb_14		male	male	Hybrid	Europe	SAMN07776314
Euro_hyb_33		male	male	Hybrid	Europe	SAMN07776333
Euro_hyb_40		male	male	Hybrid	Europe	SAMN07776340
Euro_hyb_41		male	male	Hybrid	Europe	SAMN07776341
Euro_hyb_42		male	male	Hybrid	Europe	SAMN07776342
Euro_hyb_43		male	male	Hybrid	Europe	SAMN07776343
Euro_hyb_44		male	male	Hybrid	Europe	SAMN07776344
Euro_hyb_48		male	male	Hybrid	Europe	SAMN07776348
Euro_hyb_49		male	male	Hybrid	Europe	SAMN07776349
Euro_hyb_66		male	male	Hybrid	Europe	SAMN07776366
Euro_hyb_03		male	male	Hybrid	Europe	SAMN07776803
Euro_hyb_04		male	male	Hybrid	Europe	SAMN07776804
Euro_hyb_96		male	male	Hybrid	Europe	SAMN07776896
Euro_hyb_97		male	male	Hybrid	Europe	SAMN07776897
Euro_hyb_98		male	male	Hybrid	Europe	SAMN07776898
Euro_hyb_99		male	male	Hybrid	Europe	SAMN07776899
Euro_hyb_00		male	male	Hybrid	Europe	SAMN07776900
Euro_hyb_01		male	male	Hybrid	Europe	SAMN07776901
Euro_hyb_02		male	male	Hybrid	Europe	SAMN07776902
Euro_hyb_03		male	male	Hybrid	Europe	SAMN07776903
Euro_hyb_04		male	male	Hybrid	Europe	SAMN07776904
Euro_hyb_05		male	male	Hybrid	Europe	SAMN07776905
Euro_hyb_06		male	male	Hybrid	Europe	SAMN07776906
Euro_hyb_07		male	male	Hybrid	Europe	SAMN07776907
Euro_hyb_08		male	male	Hybrid	Europe	SAMN07776908
Euro_hyb_09		male	male	Hybrid	Europe	SAMN07776909
Euro_hyb_10		male	male	Hybrid	Europe	SAMN07776910
Euro_hyb_11		male	male	Hybrid	Europe	SAMN07776911
Euro_hyb_12		male	male	Hybrid	Europe	SAMN07776912
Euro_hyb_13		male	male	Hybrid	Europe	SAMN07776913
Euro_hyb_14		male	male	Hybrid	Europe	SAMN07776914
Euro_hyb_15		male	male	Hybrid	Europe	SAMN07776915
Euro_hyb_37		male	male	Hybrid	Europe	SAMN07777037
Euro_hyb_38		male	male	Hybrid	Europe	SAMN07777038
Euro_hyb_39		male	male	Hybrid	Europe	SAMN07777039
Euro_hyb_40		male	male	Hybrid	Europe	SAMN07777040
Euro_hyb_41		male	male	Hybrid	Europe	SAMN07777041
Euro_hyb_42		male	male	Hybrid	Europe	SAMN07777042
Euro_hyb_43		male	male	Hybrid	Europe	SAMN07777043
Euro_hyb_44		male	male	Hybrid	Europe	SAMN07777044
Euro_hyb_45		male	male	Hybrid	Europe	SAMN07777045
Euro_hyb_46		male	male	Hybrid	Europe	SAMN07777046
Euro_hyb_47		male	male	Hybrid	Europe	SAMN07777047
Euro_hyb_48		male	male	Hybrid	Europe	SAMN07777048
Euro_hyb_49		male	male	Hybrid	Europe	SAMN07777049
Euro_hyb_50		male	male	Hybrid	Europe	SAMN07777050
Euro_hyb_51		male	male	Hybrid	Europe	SAMN07777051
Euro_hyb_52		male	male	Hybrid	Europe	SAMN07777052
Euro_hyb_53		male	male	Hybrid	Europe	SAMN07777053
Euro_hyb_54		male	male	Hybrid	Europe	SAMN07777054
Euro_hyb_55		male	male	Hybrid	Europe	SAMN07777055
Euro_hyb_56		male	male	Hybrid	Europe	SAMN07777056
Euro_hyb_69		male	male	Hybrid	Europe	SAMN07777069
Euro_hyb_90		male	male	Hybrid	Europe	SAMN07777090
Euro_hyb_53		male	male	Hybrid	Europe	SAMN09689553
Euro_hyb_64		male	male	Hybrid	Europe	SAMN09689564
Euro_hyb_70		male	male	Hybrid	Europe	SAMN09689570
Euro_hyb_76		male	male	Hybrid	Europe	SAMN09689576
Euro_hyb_77		male	male	Hybrid	Europe	SAMN09689577
Euro_hyb_92		male	male	Hybrid	Europe	SAMN09689592
Euro_hyb_07		male	male	Hybrid	Europe	SAMN09703907
Euro_hyb_21		male	male	Hybrid	Europe	SAMN09703921
Euro_hyb_22		male	male	Hybrid	Europe	SAMN09703922
Euro_hyb_36		male	male	Hybrid	Europe	SAMN09703936
Euro_hyb_57		male	male	Hybrid	Europe	SAMN09703957
Euro_hyb_59		male	male	Hybrid	Europe	SAMN09703959
Euro_hyb_62		male	male	Hybrid	Europe	SAMN09703962
Euro_hyb_63		male	male	Hybrid	Europe	SAMN09703963
Euro_hyb_64		male	male	Hybrid	Europe	SAMN09703964
Euro_hyb_65		male	male	Hybrid	Europe	SAMN09703965
Euro_hyb_55		male	male	Hybrid	Europe	SAMN10525955
Euro_hyb_84		male	male	Hybrid	Europe	SAMN10536184
Euro_hyb_84		male	male	Hybrid	Europe	SAMN10584384
Iberian_hyb_304	male		male	Iberian x Duroc	Europe	SAMD00489304
Iberian_858	male		male	Iberian	Europe	SAMEA3497858
Iberian_857	male	male	male	Iberian	Europe	SAMN02904857
Iberian_607		male	male	Iberian	Europe	SAMN03421607
Iberian_795	male	male	male	Iberian	Europe	SAMN06289795
Iberian_796	male	male	male	Iberian	Europe	SAMN06289796
Iberian_012		male	male	Iberian	Europe	SAMN06895012
Mangalitsa_55	male		male	Mangalica	Europe	SAMEA3497855
Mangalitsa_04	male	male	male	Mangalica	Europe	SAMN02665304
Mangalitsa_06	male	male	male	Mangalica	Europe	SAMN02665306
Mangalitsa_07	male	male	male	Mangalica	Europe	SAMN02665307
Mangalitsa_63	male	male	male	Mangalitza	Europe	SAMN15046163
Mangalitsa_03	male	male	male	Mangalitza	Europe	SAMN15046203
Mangalitsa_87	male	male	male	Mangalitza x Angeln Saddleback	Europe	SAMN15046287
Mangalitsa_10	male	male	male	Mangalitza x Angeln Saddleback	Europe	SAMN15046410
Miniature_57	male	male	male	Miniature pig	Europe	SAMN15046357
Pietrain_539		male	male	Pietrain	Europe	SAMN11405539
Pietrain_540		male	male	Pietrain	Europe	SAMN11405540
Pietrain_547		male	male	Pietrain	Europe	SAMN11405547
Pietrain_114	male	male	male	Pietrain	Europe	SAMN12229114
Pietrain_115	male	male	male	Pietrain	Europe	SAMN12229115
Pietrain_116	male	male	male	Pietrain	Europe	SAMN12229116
Pietrain_117	male	male	male	Pietrain	Europe	SAMN12229117
Pietrain_118	male	male	male	Pietrain	Europe	SAMN12229118
Pietrain_130	male	male	male	Pietrain	Europe	SAMN12229130
Tamworth_581		male	male	Tamworth	Europe	SAMN03396581
Yucatan_582		male	male	Yucatan_miniature	Europe	SAMN03396582
Yucatan_192		male	male	Yucatan_miniature	Europe	SAMN15623192
Euro_wild_75	male	male	male	Wild Boar	Europe	SAMN24295375
Euro_wild_74	male		male	Wild_boar	Europe	SAMEA3497874
Euro_wild_76	male		male	Wild_boar	Europe	SAMEA3497876
Euro_wild_79	male		male	Wild_boar	Europe	SAMEA3497879
Euro_wild_81	male		male	Wild_boar	Europe	SAMEA3497881
Euro_wild_82	male		male	Wild_boar	Europe	SAMEA3497882
Euro_wild_84	male		male	Wild_boar	Europe	SAMEA3497884
Euro_wild_90	male		male	Wild_boar	Europe	SAMEA3497890
Euro_wild_92		male	male	Wild_boar	Europe	SAMEA5059492
Euro_wild_55		male	male	Wild_boar	Europe	SAMN02904855
Euro_wild_80		male	male	Wild_boar	Europe	SAMN03396580
Euro_wild_92		male	male	Wild_boar	Europe	SAMN15762692
Babyrusa_66	male		male	Babyrousa babyrussa	OutGroup	SAMEA5150766
Pygmy_078	male		male	Pygmy Hog	OutGroup	SAMEA5151078
Pygmy_081	male		male	Pygmy Hog	OutGroup	SAMEA5151081
Warthog_202	male		male	Common warthog	OutGroup	SAMN23897202
Warthog_203	male		male	Common warthog	OutGroup	SAMN23897203
Warthog_204	male		male	Common warthog	OutGroup	SAMN23897204
Warthog_205	male		male	Common warthog	OutGroup	SAMN23897205
Warthog_206	male		male	Common warthog	OutGroup	SAMN23897206
Warthog_207	male		male	Common warthog	OutGroup	SAMN23897207
Warthog_209	male		male	Common warthog	OutGroup	SAMN23897209
Warthog_213	male		male	Common warthog	OutGroup	SAMN23897213
Warthog_214	male		male	Common warthog	OutGroup	SAMN23897214
Warthog_215	male		male	Common warthog	OutGroup	SAMN23897215

## Sheet: Data S1c
Data S1c Depth coverage values of X,Y and Autosomes with the inclusion of both X/Autosome and Y/Autosome ratios
Sample ID	Breeds	Country	Region/Continent	Y-Depth	X-Depth	autosome-Depth	X/Auto(Ratio)	Y/Auto(Ratio)
NGR1	Local pig	Nigeria	West Africa/Africa	4.01	5.37	9.91	0.541877	0.404642
NGR10	Local pig	Nigeria	West Africa/Africa	4.95	6.27	11.24	0.557829	0.440391
NGR11	Local pig	Nigeria	West Africa/Africa	0.92	12.99	11.65	1.11502	0.07897
NGR12	Local pig	Nigeria	West Africa/Africa	1.4	11.6	13.19	0.879454	0.106141
NGR13	Local pig	Nigeria	West Africa/Africa	1.34	11.05	12.58	0.878378	0.106518
NGR14	Local pig	Nigeria	West Africa/Africa	1.44	11.37	13.28	0.856175	0.108434
NGR15	Local pig	Nigeria	West Africa/Africa	1.33	11.22	12.88	0.871118	0.103261
NGR16	Local pig	Nigeria	West Africa/Africa	1.48	12.42	13.74	0.90393	0.107715
NGR17	Local pig	Nigeria	West Africa/Africa	1.39	12.05	13.34	0.903298	0.104198
NGR18	Local pig	Nigeria	West Africa/Africa	7.83	6.17	13.29	0.464259	0.589165
NGR19	Local pig	Nigeria	West Africa/Africa	6.88	6.36	13.49	0.47146	0.510007
NGR2	Local pig	Nigeria	West Africa/Africa	0.79	9.5	9.7	0.979381	0.0814433
NGR20	Local pig	Nigeria	West Africa/Africa	5.47	6.19	12.14	0.509885	0.450577
NGR21	Local pig	Nigeria	West Africa/Africa	1.31	14.34	15.21	0.942801	0.0861275
NGR22	Local pig	Nigeria	West Africa/Africa	1.29	13.67	14.55	0.939519	0.0886598
NGR23	Local pig	Nigeria	West Africa/Africa	6.73	7.14	14.28	0.5	0.471289
NGR24	Local pig	Nigeria	West Africa/Africa	1.26	12.86	13.52	0.951183	0.0931953
NGR25	Local pig	Nigeria	West Africa/Africa	1.12	11.62	11.98	0.96995	0.0934891
NGR26	Local pig	Nigeria	West Africa/Africa	1.29	13.29	13.62	0.975771	0.0947137
NGR27	Local pig	Nigeria	West Africa/Africa	5.55	6.36	12.48	0.509615	0.444712
NGR28	Local pig	Nigeria	West Africa/Africa	6.94	7.17	14.09	0.508872	0.492548
NGR29	Local pig	Nigeria	West Africa/Africa	5.61	6.32	12.46	0.507223	0.450241
NGR3	Local pig	Nigeria	West Africa/Africa	0.81	10.85	10.72	1.01213	0.0755597
NGR30	Local pig	Nigeria	West Africa/Africa	1.24	12.97	13.33	0.972993	0.0930233
NGR31	Local pig	Nigeria	West Africa/Africa	6.57	6.92	13.6	0.508824	0.483088
NGR32	Local pig	Nigeria	West Africa/Africa	1.16	12.74	13.29	0.958616	0.0872837
NGR33	Local pig	Nigeria	West Africa/Africa	1.1	11.52	12.22	0.942717	0.0900164
NGR34	Local pig	Nigeria	West Africa/Africa	5.42	6.24	12.53	0.498005	0.432562
NGR35	Local pig	Nigeria	West Africa/Africa	6.86	7.28	14.35	0.507317	0.478049
NGR36	Local pig	Nigeria	West Africa/Africa	1.29	13.57	14.42	0.941054	0.0894591
NGR37	Local pig	Nigeria	West Africa/Africa	1.02	10.79	11.34	0.951499	0.0899471
NGR38	Local pig	Nigeria	West Africa/Africa	1.12	12.37	12.91	0.958172	0.0867545
NGR39	Local pig	Nigeria	West Africa/Africa	1.02	11.07	11.73	0.943734	0.0869565
NGR4	Local pig	Nigeria	West Africa/Africa	0.92	11.6	11.95	0.970711	0.0769874
NGR40	Local pig	Nigeria	West Africa/Africa	5.41	6.23	12.39	0.502825	0.436642
NGR41	Local pig	Nigeria	West Africa/Africa	1.18	12.95	13.86	0.934343	0.0851371
NGR42	Local pig	Nigeria	West Africa/Africa	1.33	12.09	13.13	0.920792	0.101295
NGR43	Local pig	Nigeria	West Africa/Africa	5.51	5.98	11.85	0.504641	0.464979
NGR44	Local pig	Nigeria	West Africa/Africa	6.11	6.9	13.77	0.501089	0.443718
NGR45	Local pig	Nigeria	West Africa/Africa	1.14	12.65	13.28	0.95256	0.0858434
NGR46	Local pig	Nigeria	West Africa/Africa	5.83	6.42	12.5	0.5136	0.4664
NGR47	Local pig	Nigeria	West Africa/Africa	1.27	12.2	12.87	0.947941	0.0986791
NGR48	Local pig	Nigeria	West Africa/Africa	5.61	5.84	11.78	0.495756	0.476231
NGR49	Local pig	Nigeria	West Africa/Africa	6.51	7.2	14.54	0.495186	0.44773
NGR5	Local pig	Nigeria	West Africa/Africa	2.95	6.05	11.4	0.530702	0.258772
NGR50	Local pig	Nigeria	West Africa/Africa	1.35	14.35	15.12	0.949074	0.0892857
NGR51	Local pig	Nigeria	West Africa/Africa	1.18	12.56	13.31	0.943651	0.0886551
NGR6	Local pig	Nigeria	West Africa/Africa	3.32	5.45	10.02	0.543912	0.331337
NGR7	Local pig	Nigeria	West Africa/Africa	1	11.69	11.96	0.977425	0.083612
NGR8	Local pig	Nigeria	West Africa/Africa	0.95	13.67	11.41	1.19807	0.0832603
NGR9	Local pig	Nigeria	West Africa/Africa	4.1	5.57	10.18	0.547151	0.40275
SAMEA12075520	Angolan local pig	Angola	West-Central Africa/Africa	4.42	5.69	11.33	0.502207	0.390115
SAMEA12075521	Angolan local pig	Angola	West-Central Africa/Africa	1.21	12.99	13.77	0.943355	0.0878722
SAMEA12075522	Angolan local pig	Angola	West-Central Africa/Africa	4.51	5.6	11.27	0.496894	0.400177
SAMEA12075523	Angolan local pig	Angola	West-Central Africa/Africa	6.24	7.51	14.84	0.506065	0.420485
SAMN23897202	Warthog	Kenya	Africa/Africa	6.61	13.04	25.38	0.51379	0.260441
SAMN23897203	Warthog	Kenya	Africa/Africa	5.59	12.25	23.79	0.514922	0.234973
SAMN23897204	Warthog	Kenya	Africa/Africa	6.2	11.71	23.31	0.50236	0.26598
SAMN23897205	Warthog	Kenya	Africa/Africa	6.02	12.99	25.41	0.511216	0.236915
SAMN23897206	Warthog	Kenya	Africa/Africa	5.34	11.75	22.64	0.518993	0.235866
SAMN23897207	Warthog	Kenya	Africa/Africa	6.16	13.43	26.88	0.499628	0.229167
SAMN23897208	Warthog	Kenya	Africa/Africa	2.73	27.91	29.42	0.948674	0.092794
SAMN23897209	Warthog	Kenya	Africa/Africa	6	13	25.27	0.514444	0.237436
SAMN23897210	Warthog	Kenya	Africa/Africa	2.27	22.48	24.02	0.935887	0.0945046
SAMN23897211	Warthog	Kenya	Africa/Africa	2.6	25.23	26.86	0.939315	0.0967982
SAMN23897212	Warthog	Kenya	Africa/Africa	2.41	23.28	24.79	0.939088	0.0972166
SAMN23897213	Warthog	Kenya	Africa/Africa	6.18	13.37	25.89	0.516416	0.238702
SAMN23897214	Warthog	Kenya	Africa/Africa	7.38	16.47	31.6	0.521203	0.233544
SAMN23897215	Warthog	Kenya	Africa/Africa	6.09	11.9	23.11	0.514929	0.263522
SAMN24148805	Kenyan domestic pig	Kenya	Africa/Africa	2.44	35.9	31.18	1.15138	0.0782553
SAMN24148806	Kenyan domestic pig	Kenya	Africa/Africa	2.61	34.53	30.76	1.12256	0.0848505
SAMN24148807	Kenyan domestic pig	Kenya	Africa/Africa	11.82	13.88	24.2	0.573554	0.48843
SAMN24148808	Kenyan domestic pig	Kenya	Africa/Africa	2.27	40.5	32.96	1.22876	0.0688714
SAMN24148809	Kenyan domestic pig	Kenya	Africa/Africa	2.23	33.01	30.02	1.0996	0.0742838
SAMN24148810	Kenyan domestic pig	Kenya	Africa/Africa	2.69	31.65	31.22	1.01377	0.0861627
SAMN24148811	Kenyan domestic pig	Kenya	Africa/Africa	8.57	18.34	34.99	0.52415	0.244927
SAMN24148812	Nigerian domestic pig	Nigeria	Africa/Africa	14.74	13.89	31.11	0.44648	0.473803
SAMN24148813	Nigerian domestic pig	Nigeria	Africa/Africa	14.29	12.71	28.21	0.450549	0.506558
SAMN24148814	Nigerian domestic pig	Nigeria	Africa/Africa	2.15	20.3	24.09	0.842673	0.0892487
SAMN24148815	Nigerian domestic pig	Nigeria	Africa/Africa	12.35	10.97	24.65	0.44503	0.501014
SAMN24148816	Nigerian domestic pig	Nigeria	Africa/Africa	15.06	13.88	32.1	0.432399	0.469159
SAMN24148817	Nigerian domestic pig	Nigeria	Africa/Africa	15.43	11.95	28.76	0.415508	0.536509
TZNP001	Local pig	Tanzania	East Africa/Africa	19.65	21.1	42.52	0.496237	0.462135
TZNP002	Local pig	Tanzania	East Africa/Africa	3.81	41.36	42.52	0.972719	0.0896049
TZNP003	Local pig	Tanzania	East Africa/Africa	4.18	39.61	42.53	0.931343	0.0982836
TZNP004	Local pig	Tanzania	East Africa/Africa	4.07	38.71	42.51	0.910609	0.0957422
TZNP005	Local pig	Tanzania	East Africa/Africa	3.8	39.79	42.62	0.933599	0.08916
TZNP006	Local pig	Tanzania	East Africa/Africa	3.68	38.29	40.71	0.940555	0.0903955
TZNP007	Local pig	Tanzania	East Africa/Africa	22.51	21.03	42.57	0.49401	0.528776
TZNP008	Local pig	Tanzania	East Africa/Africa	3.76	38.68	42.48	0.910546	0.0885122
TZNP009	Local pig	Tanzania	East Africa/Africa	4.35	39.51	42.51	0.929428	0.102329
TZNP010	Local pig	Tanzania	East Africa/Africa	3.73	40.25	42.57	0.945502	0.0876204
TZNP011	Local pig	Tanzania	East Africa/Africa	18.49	21.29	42.61	0.499648	0.433936
TZNP012	Local pig	Tanzania	East Africa/Africa	3.63	39.75	42.57	0.933756	0.0852713
TZNP013	Local pig	Tanzania	East Africa/Africa	18.88	21.35	42.61	0.501056	0.443088
TZNP014	Local pig	Tanzania	East Africa/Africa	18.75	21.58	42.6	0.506573	0.440141
TZNP024	Local pig	Tanzania	East Africa/Africa	3.73	40.59	42.6	0.952817	0.0875587
TZNP025	Local pig	Tanzania	East Africa/Africa	3.92	39.92	42.57	0.93775	0.0920836
TZNP026	Local pig	Tanzania	East Africa/Africa	3.91	38.33	41.7	0.919185	0.093765
TZNP027	Local pig	Tanzania	East Africa/Africa	3.64	39.63	42.56	0.931156	0.0855263
TZNP028	Local pig	Tanzania	East Africa/Africa	4	39.15	42.52	0.920743	0.0940734
TZNP029	Local pig	Tanzania	East Africa/Africa	3.9	39.83	42.53	0.936515	0.0917
TZNP030	Local pig	Tanzania	East Africa/Africa	23.37	20.92	42.46	0.492699	0.5504
TZNP031	Local pig	Tanzania	East Africa/Africa	13.75	29	42.57	0.681231	0.322997
TZNP032	Local pig	Tanzania	East Africa/Africa	3.82	39.33	42.55	0.924324	0.0897767
TZNP033	Local pig	Tanzania	East Africa/Africa	22.11	20.34	42.51	0.478476	0.520113
TZNP034	Local pig	Tanzania	East Africa/Africa	3.71	39.77	42.56	0.934445	0.0871711
TZNP036	Local pig	Tanzania	East Africa/Africa	3.71	39.22	42.66	0.919362	0.0869667
TZNP037	Local pig	Tanzania	East Africa/Africa	4.28	39.12	42.67	0.916803	0.100305
TZNP038	Local pig	Tanzania	East Africa/Africa	3.86	38.7	42.6	0.908451	0.0906103
TZNP039	Local pig	Tanzania	East Africa/Africa	3.92	39.21	42.66	0.919128	0.0918894
TZNP040	Local pig	Tanzania	East Africa/Africa	3.73	39.37	42.64	0.923311	0.0874765
TZNP041	Local pig	Tanzania	East Africa/Africa	4.09	42.01	42.66	0.984763	0.0958744
TZNP051	Local pig	Tanzania	East Africa/Africa	3.68	39.55	42.63	0.92775	0.0863242
TZNP052	Local pig	Tanzania	East Africa/Africa	3.83	39.93	42.69	0.935348	0.0897166
TZNP053	Local pig	Tanzania	East Africa/Africa	3.53	40.11	42.61	0.941328	0.0828444
TZNP054	Local pig	Tanzania	East Africa/Africa	3.5	40.15	42.67	0.940942	0.0820248
TZNP056	Local pig	Tanzania	East Africa/Africa	3.6	40.46	42.68	0.947985	0.0843486
TZNP057	Local pig	Tanzania	East Africa/Africa	24.97	21.08	42.6	0.494836	0.58615
TZNP058	Local pig	Tanzania	East Africa/Africa	3.93	38.23	42.58	0.897839	0.0922969
TZNP059	Local pig	Tanzania	East Africa/Africa	19.87	21.22	42.64	0.497655	0.465994
TZNP060	Local pig	Tanzania	East Africa/Africa	3.92	39.88	42.61	0.935931	0.0919972
TZNP061	Local pig	Tanzania	East Africa/Africa	3.57	39.72	42.67	0.930865	0.0836653
TZNP062	Local pig	Tanzania	East Africa/Africa	22.94	21.12	42.62	0.495542	0.538245
TZNP063	Local pig	Tanzania	East Africa/Africa	19.26	21.28	42.66	0.498828	0.451477
TZNP064	Local pig	Tanzania	East Africa/Africa	21.24	20.96	42.67	0.491212	0.497774
TZNP065	Local pig	Tanzania	East Africa/Africa	3.84	39.3	42.62	0.922102	0.0900985
TZNP066	Local pig	Tanzania	East Africa/Africa	25.51	20.31	42.54	0.477433	0.599671
TZNP067	Local pig	Tanzania	East Africa/Africa	23.26	21.03	42.56	0.494126	0.546523
TZNP070	Local pig	Tanzania	East Africa/Africa	3.65	40.22	42.65	0.943025	0.0855803
TZNP074	Local pig	Tanzania	East Africa/Africa	21.18	20.99	42.61	0.492607	0.497066
TZNP075	Local pig	Tanzania	East Africa/Africa	23.13	20.9	42.58	0.490841	0.543213
TZNP076	Local pig	Tanzania	East Africa/Africa	22.13	21.21	42.6	0.497887	0.519484
TZNP077	Local pig	Tanzania	East Africa/Africa	20.79	21.11	42.64	0.495075	0.48757
TZNP078	Local pig	Tanzania	East Africa/Africa	3.81	38.71	42.58	0.909112	0.0894786
TZNP096	Local pig	Tanzania	East Africa/Africa	3.59	40.42	42.58	0.949272	0.0843119
TZNP097	Local pig	Tanzania	East Africa/Africa	3.82	40.26	42.69	0.943078	0.0894823
TZNP098	Local pig	Tanzania	East Africa/Africa	3.79	40.19	42.63	0.942763	0.0889045
TZNP099	Local pig	Tanzania	East Africa/Africa	3.77	40.22	42.59	0.944353	0.0885184
TZNP100	Local pig	Tanzania	East Africa/Africa	3.69	40.55	42.68	0.950094	0.0864574
TZNP101	Local pig	Tanzania	East Africa/Africa	3.39	40.27	42.64	0.944418	0.0795028
TZNP102	Local pig	Tanzania	East Africa/Africa	3.48	40.16	42.64	0.941839	0.0816135
TZNP103	Local pig	Tanzania	East Africa/Africa	3.39	40.67	42.72	0.952013	0.0793539
TZNP104	Local pig	Tanzania	East Africa/Africa	3.43	40.53	42.69	0.949403	0.0803467
TZNP105	Local pig	Tanzania	East Africa/Africa	3.65	40.66	42.65	0.953341	0.0855803
TZNP106	Local pig	Tanzania	East Africa/Africa	3.46	40.24	42.66	0.943272	0.0811064
TZNP107	Local pig	Tanzania	East Africa/Africa	21.02	21.39	42.63	0.501759	0.49308
TZNP127	Local pig	Tanzania	East Africa/Africa	3.51	40.56	42.66	0.950774	0.0822785
TZNP128	Local pig	Tanzania	East Africa/Africa	3.58	39.66	42.69	0.929023	0.0838604
TZNP129	Local pig	Tanzania	East Africa/Africa	3.42	40.27	42.66	0.943976	0.0801688
TZNP130	Local pig	Tanzania	East Africa/Africa	19.67	21.49	42.63	0.504105	0.461412
TZNP131	Local pig	Tanzania	East Africa/Africa	3.82	39.83	42.62	0.934538	0.0896293
TZNP132	Local pig	Tanzania	East Africa/Africa	18.84	20.91	42.64	0.490385	0.441839
TZNP133	Local pig	Tanzania	East Africa/Africa	18.84	21.41	42.67	0.501758	0.441528
TZNP134	Local pig	Tanzania	East Africa/Africa	3.47	40.4	42.71	0.945914	0.0812456
TZNP135	Local pig	Tanzania	East Africa/Africa	3.42	40.39	42.63	0.947455	0.0802252
TZNP136	Local pig	Tanzania	East Africa/Africa	3.62	40.24	42.63	0.943936	0.0849167
TZNP137	Local pig	Tanzania	East Africa/Africa	3.42	40.26	42.66	0.943741	0.0801688
TZNP138	Local pig	Tanzania	East Africa/Africa	20.07	21.35	42.64	0.500704	0.470685
TZNP152	Local pig	Tanzania	East Africa/Africa	19.76	20.98	42.64	0.492026	0.463415
TZNP153	Local pig	Tanzania	East Africa/Africa	3.59	40.54	42.7	0.949415	0.0840749
TZNP154	Local pig	Tanzania	East Africa/Africa	18.8	21.5	42.64	0.504221	0.440901
TZNP155	Local pig	Tanzania	East Africa/Africa	21.99	21.38	42.68	0.500937	0.51523
TZNP156	Local pig	Tanzania	East Africa/Africa	3.55	40.13	42.6	0.942019	0.0833333
TZNP157	Local pig	Tanzania	East Africa/Africa	3.62	40.39	42.65	0.947011	0.0848769
TZNP158	Local pig	Tanzania	East Africa/Africa	3.35	40.29	42.61	0.945553	0.07862
TZNP159	Local pig	Tanzania	East Africa/Africa	19.27	21.46	42.65	0.503165	0.451817
TZNP160	Local pig	Tanzania	East Africa/Africa	3.55	40.17	42.67	0.941411	0.0831966
TZNP161	Local pig	Tanzania	East Africa/Africa	19.42	21.21	42.67	0.497071	0.455121
TZNP162	Local pig	Tanzania	East Africa/Africa	3.71	37.69	40.81	0.923548	0.0909091
TZNP163	Local pig	Tanzania	East Africa/Africa	3.52	40.34	42.62	0.946504	0.0825903
TZNP182	Local pig	Tanzania	East Africa/Africa	18.89	21.1	42.61	0.495189	0.443323
TZNP183	Local pig	Tanzania	East Africa/Africa	19.52	20.93	42.58	0.491545	0.458431
TZNP184	Local pig	Tanzania	East Africa/Africa	3.4	40.34	42.64	0.94606	0.0797373
TZNP185	Local pig	Tanzania	East Africa/Africa	18.59	21.3	42.65	0.499414	0.435873
TZNP186	Local pig	Tanzania	East Africa/Africa	3.95	39.46	42.63	0.925639	0.0926578
TZNP187	Local pig	Tanzania	East Africa/Africa	18.7	21.42	42.63	0.502463	0.438658
TZNP188	Local pig	Tanzania	East Africa/Africa	3.51	40.49	42.67	0.94891	0.0822592
TZNP189	Local pig	Tanzania	East Africa/Africa	18.74	21.19	42.5	0.498588	0.440941
TZNP190	Local pig	Tanzania	East Africa/Africa	17.77	21.53	42.64	0.504925	0.416745
TZNP191	Local pig	Tanzania	East Africa/Africa	3.64	40.18	42.68	0.941425	0.0852858
TZNP192	Local pig	Tanzania	East Africa/Africa	3.6	40.48	42.65	0.949121	0.084408
TZNP193	Local pig	Tanzania	East Africa/Africa	3.64	39.82	42.64	0.933865	0.0853659
TZNP202	Local pig	Tanzania	East Africa/Africa	20.57	20.86	42.61	0.489556	0.482751
TZNP203	Local pig	Tanzania	East Africa/Africa	3.58	40.39	42.66	0.946789	0.0839194
TZNP204	Local pig	Tanzania	East Africa/Africa	19.35	21.38	42.65	0.50129	0.453693
TZNP205	Local pig	Tanzania	East Africa/Africa	3.44	37.35	39.99	0.933983	0.0860215
TZNP206	Local pig	Tanzania	East Africa/Africa	3.6	40.14	42.67	0.940708	0.0843684
TZNP207	Local pig	Tanzania	East Africa/Africa	3.64	40.03	42.66	0.93835	0.0853258
TZNP208	Local pig	Tanzania	East Africa/Africa	3.61	40.5	42.64	0.949812	0.0846623
TZNP209	Local pig	Tanzania	East Africa/Africa	20	21.48	42.66	0.503516	0.468823
TZNP210	Local pig	Tanzania	East Africa/Africa	3.66	40.14	42.66	0.940928	0.0857947
TZNP211	Local pig	Tanzania	East Africa/Africa	3.44	40.64	42.68	0.952202	0.0805998
TZNP212	Local pig	Tanzania	East Africa/Africa	3.63	40.53	42.67	0.949848	0.0850715
TZNP231	Local pig	Tanzania	East Africa/Africa	20.5	21.14	42.59	0.496361	0.481334
TZNP232	Local pig	Tanzania	East Africa/Africa	19.61	21.23	42.65	0.497773	0.459789
TZNP233	Local pig	Tanzania	East Africa/Africa	3.61	40.03	42.59	0.939892	0.0847617
TZNP234	Local pig	Tanzania	East Africa/Africa	3.72	40.24	42.65	0.943494	0.0872216
TZNP235	Local pig	Tanzania	East Africa/Africa	3.73	39.21	41.61	0.942322	0.0896419
TZNP236	Local pig	Tanzania	East Africa/Africa	3.31	37.44	39.51	0.947608	0.0837763
TZNP237	Local pig	Tanzania	East Africa/Africa	4.6	52.53	54.97	0.955612	0.083682
TZNP238	Local pig	Tanzania	East Africa/Africa	19.99	21.31	42.58	0.50047	0.469469
TZNP239	Local pig	Tanzania	East Africa/Africa	3.32	39.2	40.5	0.967901	0.0819753
TZNP240	Local pig	Tanzania	East Africa/Africa	3.8	40.23	42.63	0.943702	0.0891391
TZNP243	Local pig	Tanzania	East Africa/Africa	3.24	37.17	38.72	0.959969	0.0836777
TZNP244	Local pig	Tanzania	East Africa/Africa	3.49	40.29	42.62	0.945331	0.0818864
TZNP245	Local pig	Tanzania	East Africa/Africa	3.21	37.12	38.97	0.952528	0.0823711
TZNP246	Local pig	Tanzania	East Africa/Africa	3.59	40.67	42.64	0.953799	0.0841932
TZNP247	Local pig	Tanzania	East Africa/Africa	3.56	40.01	42.24	0.947206	0.0842803
TZNP248	Local pig	Tanzania	East Africa/Africa	18.93	21.04	41.75	0.503952	0.453413
TZNP249	Local pig	Tanzania	East Africa/Africa	20.37	21.35	42.66	0.500469	0.477496
TZNP250	Local pig	Tanzania	East Africa/Africa	19.88	21.46	42.64	0.503283	0.466229
UGD_11	Local pig	Uganda	East Africa/Africa	24.25	22.61	45.93	0.492271	0.527977
UGD_13	Local pig	Uganda	East Africa/Africa	3.73	37.56	39.74	0.945143	0.0938601
UGD_14	Local pig	Uganda	East Africa/Africa	3.41	37.71	39.67	0.950592	0.0859592
UGD_17	Local pig	Uganda	East Africa/Africa	3.59	37.91	40.6	0.933744	0.0884236
UGD_19	Local pig	Uganda	East Africa/Africa	4.46	44.68	48.26	0.925818	0.0924161
UGD_2	Local pig	Uganda	East Africa/Africa	19.96	19.04	38.49	0.494674	0.518576
UGD_20	Local pig	Uganda	East Africa/Africa	18.57	19.77	39.01	0.506793	0.476032
UGD_22	Local pig	Uganda	East Africa/Africa	4.12	44.2	46.72	0.946062	0.0881849
UGD_24	Local pig	Uganda	East Africa/Africa	18.61	19.68	39.34	0.500254	0.473055
UGD_26	Local pig	Uganda	East Africa/Africa	20.83	21.44	42.58	0.503523	0.489197
UGD_27	Local pig	Uganda	East Africa/Africa	4.1	41.79	44.41	0.941004	0.0923215
UGD_29	Local pig	Uganda	East Africa/Africa	3.39	37.18	38.9	0.955784	0.0871465
UGD_30	Local pig	Uganda	East Africa/Africa	3.58	37.82	39.85	0.949059	0.0898369
UGD_31	Local pig	Uganda	East Africa/Africa	24.16	23.73	47.58	0.498739	0.507776
UGD_33	Local pig	Uganda	East Africa/Africa	3.6	37.75	39.49	0.955938	0.0911623
UGD_36	Local pig	Uganda	East Africa/Africa	4.34	42.96	45.46	0.945007	0.0954685
UGD_37	Local pig	Uganda	East Africa/Africa	3.64	38	40.38	0.94106	0.0901436
UGD_39	Local pig	Uganda	East Africa/Africa	21.99	21.65	43.54	0.497244	0.505053
UGD_40	Local pig	Uganda	East Africa/Africa	3.72	38.05	40.47	0.940203	0.0919199
UGD_41	Local pig	Uganda	East Africa/Africa	3.29	37.41	39.42	0.949011	0.0834602
UGD_43	Local pig	Uganda	East Africa/Africa	3.44	36.89	39.4	0.936294	0.0873096
UGD_44	Local pig	Uganda	East Africa/Africa	20.03	19.62	39.28	0.499491	0.509929
UGD_45	Local pig	Uganda	East Africa/Africa	3.51	36.69	39.22	0.935492	0.0894952
UGD_47	Local pig	Uganda	East Africa/Africa	2.52	26.77	28.54	0.937982	0.0882971
UGD_48	Local pig	Uganda	East Africa/Africa	14.38	13.87	28.06	0.494298	0.512473
UGD_49	Local pig	Uganda	East Africa/Africa	4.5	44.03	47.94	0.91844	0.0938673
UGD_5	Local pig	Uganda	East Africa/Africa	3.69	37.53	40.57	0.925068	0.0909539
UGD_50	Local pig	Uganda	East Africa/Africa	2.94	31.8	33.74	0.942501	0.0871369
UGD_51	Local pig	Uganda	East Africa/Africa	24.86	23.74	48.08	0.49376	0.517055
UGD_52	Local pig	Uganda	East Africa/Africa	4.1	43.62	46.48	0.938468	0.08821
UGD_53	Local pig	Uganda	East Africa/Africa	3.64	37.7	40.02	0.942029	0.0909545
UGD_54	Local pig	Uganda	East Africa/Africa	4.09	40.85	43.31	0.9432	0.0944355
UGD_55	Local pig	Uganda	East Africa/Africa	3.78	41.13	43.34	0.949008	0.0872174
UGD_7	Local pig	Uganda	East Africa/Africa	3.9	40.38	43.11	0.936674	0.0904662
UGD_9	Local pig	Uganda	East Africa/Africa	3.61	37.84	39.43	0.959675	0.0915547
UGD_SH-1	Local pig	Uganda	East Africa/Africa	22.25	21.44	45.42	0.472039	0.489872
YP181219-010	Local pig	Nigeria	West Africa/Africa	23.74	23.71	47.73	0.496753	0.497381
YP181219-011	Local pig	Nigeria	West Africa/Africa	4.68	47.37	50.85	0.931563	0.0920354
YP181219-012	Local pig	Nigeria	West Africa/Africa	24.84	24.51	50.06	0.489612	0.496205
YP181219-013	Local pig	Nigeria	West Africa/Africa	3.65	38.03	40.94	0.92892	0.0891549
YP181219-014	Local pig	Nigeria	West Africa/Africa	4.53	44.84	48.26	0.929134	0.0938666
YP181219-015	Local pig	Nigeria	West Africa/Africa	17.79	18.12	37.24	0.486574	0.477712
YP181219-016	Local pig	Nigeria	West Africa/Africa	3.97	39.35	42.42	0.927628	0.0935879
YP181219-017	Local pig	Nigeria	West Africa/Africa	17.3	18.17	36.17	0.50235	0.478297
YP181219-018	Local pig	Nigeria	West Africa/Africa	3.78	39.8	43.32	0.918744	0.0872576
YP181219-019	Local pig	Nigeria	West Africa/Africa	3.88	37.16	40.82	0.910338	0.0950514
YP181219-020	Local pig	Nigeria	West Africa/Africa	24.34	23.6	48.49	0.486698	0.501959
YP181219-021	Local pig	Nigeria	West Africa/Africa	4.1	40.61	43.69	0.929503	0.093843
YP181219-022	Local pig	Nigeria	West Africa/Africa	3.74	37.92	41.36	0.916828	0.0904255
YP181219-023	Local pig	Nigeria	West Africa/Africa	21.63	22.19	44.66	0.496865	0.484326
YP181219-024	Local pig	Nigeria	West Africa/Africa	3.64	35.56	38.93	0.913434	0.0935012
YP181219-025	Local pig	Nigeria	West Africa/Africa	17.71	17.54	35.74	0.490767	0.495523
YP181219-026	Local pig	Nigeria	West Africa/Africa	19.6581	12.2195	21.2	0.57639	0.927269
YP181219-027	Local pig	Nigeria	West Africa/Africa	35.6295	22.5536	37.76	0.597289	0.943577
YP181219-028	Local pig	Nigeria	West Africa/Africa	16.2016	42.9083	32.76	1.30978	0.494554
YP181219-029	Local pig	Nigeria	West Africa/Africa	5.07631	15.5649	10.27	1.51557	0.494285
YP181219-041	Local pig	Nigeria	West Africa/Africa	32.6819	20.1889	34.83	0.579642	0.938325
YP181219-042	Local pig	Nigeria	West Africa/Africa	29.7773	20.5188	31.87	0.643827	0.934335
YP181219-044	Local pig	Nigeria	West Africa/Africa	36.929	22.5706	39.51	0.571263	0.934674
YP181219-045	Local pig	Nigeria	West Africa/Africa	37.5098	25.4699	40.75	0.625029	0.920485
YP181219-046	Local pig	Nigeria	West Africa/Africa	38.4391	23.739	40.69	0.583411	0.944682
YP181219-047	Local pig	Nigeria	West Africa/Africa	18.9566	48.1098	37.79	1.27308	0.501631
YP181219-048	Local pig	Nigeria	West Africa/Africa	29.1639	21.0455	32.67	0.644185	0.892682
YP181219-049	Local pig	Nigeria	West Africa/Africa	39.1373	23.8522	38.96	0.612223	1.00455
YP181219-050	Local pig	Nigeria	West Africa/Africa	33.6529	21.08	36.08	0.584258	0.932731
YP181219-051	Local pig	Nigeria	West Africa/Africa	3.96	39.36	41.16	0.956268	0.0962099
YP181219-053	Local pig	Nigeria	West Africa/Africa	3.98	42.08	45.52	0.924429	0.0874341
YP181219-054	Local pig	Nigeria	West Africa/Africa	4.38	44.6	48.36	0.92225	0.0905707
YP181219-055	Local pig	Nigeria	West Africa/Africa	18.06	19.24	38.69	0.497286	0.466787
YP181219-056	Local pig	Nigeria	West Africa/Africa	3.87	41.49	44.48	0.932779	0.0870054
YP181219-057	Local pig	Nigeria	West Africa/Africa	3.87	38.65	40.98	0.943143	0.0944363
YP181219-058	Local pig	Nigeria	West Africa/Africa	4.84	50.01	51.87	0.964141	0.0933102
YP181219-059	Local pig	Nigeria	West Africa/Africa	21.78	22.14	44.35	0.499211	0.491094
YP181219-078	Local pig	Nigeria	West Africa/Africa	3.67	36.46	40.35	0.903594	0.0909542
YP181219-079	Local pig	Nigeria	West Africa/Africa	19.24	19.48	39.39	0.494542	0.488449
YP181219-080	Local pig	Nigeria	West Africa/Africa	16.68	17.47	35.85	0.487308	0.465272
YP181219-088	Local pig	Nigeria	West Africa/Africa	3.79	38.45	41.82	0.919417	0.0906265
YP181219-089	Local pig	Nigeria	West Africa/Africa	3.99	41.95	44.53	0.942062	0.0896025
YP181219-090	Local pig	Nigeria	West Africa/Africa	3.42	36.46	38.82	0.939207	0.0880989
YP181219-091	Local pig	Nigeria	West Africa/Africa	4.02	40.23	42.3	0.951064	0.0950355
YP181219-092	Local pig	Nigeria	West Africa/Africa	19.85	20.58	41.26	0.498788	0.481095
YP181219-093	Local pig	Nigeria	West Africa/Africa	22.4	23.28	46.57	0.499893	0.480996
YP181219-094	Local pig	Nigeria	West Africa/Africa	3.7	37.61	39.3	0.956997	0.0941476
YP181219-095	Local pig	Nigeria	West Africa/Africa	4.35	44.47	47.92	0.928005	0.0907763
YP181219-096	Local pig	Nigeria	West Africa/Africa	20.44	21.2	42.85	0.494749	0.477013
YP181219-097	Local pig	Nigeria	West Africa/Africa	22.06	22.78	47.29	0.481709	0.466483
YP181219-098	Local pig	Nigeria	West Africa/Africa	4.23	42.06	42.93	0.979734	0.0985325
YP181219-099	Local pig	Nigeria	West Africa/Africa	3.9	36.11	40.9	0.882885	0.0953545
YP181219-100	Local pig	Nigeria	West Africa/Africa	4.31	45.67	48.67	0.93836	0.0885556
YP181219-101	Local pig	Nigeria	West Africa/Africa	4	38.74	41.46	0.934395	0.0964785
YP181219-102	Local pig	Nigeria	West Africa/Africa	3.71	37.66	40.78	0.923492	0.090976
YP181219-103	Local pig	Nigeria	West Africa/Africa	4.21	44.58	47.35	0.941499	0.0889124
YP181219-104	Local pig	Nigeria	West Africa/Africa	3.51	36.8	39.82	0.924159	0.0881467
YP181219-105	Local pig	Nigeria	West Africa/Africa	4.38	44.42	48.18	0.921959	0.0909091
YP181219-106	Local pig	Nigeria	West Africa/Africa	4.12	39.72	42.04	0.944814	0.0980019
YP220214-002	Local pig	Benin	West Africa/Africa	23.25	28.63	54.54	0.524936	0.426293
YP220214-006	Local pig	Benin	West Africa/Africa	4.49	55.95	56.02	0.99875	0.0801499
YP220214-007	Local pig	Benin	West Africa/Africa	2.75	32.79	33	0.993636	0.0833333
YP220214-009	Local pig	Benin	West Africa/Africa	19.24	26.25	51.13	0.513397	0.376296
YP220214-010	Local pig	Benin	West Africa/Africa	3.58	33.8	36.99	0.91376	0.0967829
YP220214-011	Local pig	Benin	West Africa/Africa	4.06	47.06	48.09	0.978582	0.084425
YP220214-012	Local pig	Benin	West Africa/Africa	7.01	34.95	36.83	0.948955	0.190334
YP220214-013	Local pig	Benin	West Africa/Africa	4.3	55.76	56.7	0.983422	0.0758377
YP220214-015	Local pig	Benin	West Africa/Africa	16.45	22.65	44.41	0.51002	0.370412
YP220214-016	Local pig	Benin	West Africa/Africa	4.15	48	50.62	0.948242	0.0819834
YP220214-018	Local pig	Benin	West Africa/Africa	4.2	43.95	47.15	0.932131	0.0890774
YP220214-020	Local pig	Benin	West Africa/Africa	13.02	15.94	31.67	0.503315	0.411115
YP220214-023	Local pig	Benin	West Africa/Africa	4.27	52.25	51.94	1.00597	0.0822102
YP220214-024	Local pig	Benin	West Africa/Africa	23.78	32.5	65	0.5	0.365846
YP220214-025	Local pig	Benin	West Africa/Africa	4.55	48.84	52.59	0.928694	0.0865183
YP220214-027	Local pig	Benin	West Africa/Africa	1.65	6.51	7.23	0.900415	0.228216
YP220214-029	Local pig	Benin	West Africa/Africa	4.43	55.74	55.54	1.0036	0.0797623
YP220214-033	Local pig	Benin	West Africa/Africa	0.96	4.68	4.89	0.957055	0.196319
YP220214-035	Local pig	Benin	West Africa/Africa	19.34	20.23	40.42	0.500495	0.478476
YP220214-037	Local pig	Benin	West Africa/Africa	2.47	10.36	13.2	0.784848	0.187121
YP220214-038	Local pig	Benin	West Africa/Africa	3.73	45.76	45.66	1.00219	0.0816908
YP220214-039	Local pig	Benin	West Africa/Africa	18.76	22.39	43.35	0.516494	0.432757
YP220214-041	Local pig	Benin	West Africa/Africa	3.9	41.68	44	0.947273	0.0886364
YP220214-043	Local pig	Benin	West Africa/Africa	3.61	41.3	43.1	0.958237	0.0837587
YP220214-044	Local pig	Benin	West Africa/Africa	3.99	46.75	48.09	0.972136	0.0829694
YP220214-045	Local pig	Benin	West Africa/Africa	22.28	25.94	49.41	0.524995	0.450921
YP220214-049	Local pig	Benin	West Africa/Africa	4.75	56.85	58.55	0.970965	0.0811272
YP220214-052	Local pig	Benin	West Africa/Africa	20.45	23.67	45.59	0.519193	0.448563
YP220214-053	Local pig	Benin	West Africa/Africa	3.1	36.18	36.73	0.985026	0.0843997
YP220214-055	Local pig	Benin	West Africa/Africa	3.84	51.04	48.34	1.05585	0.0794373
YP220214-056	Local pig	Benin	West Africa/Africa	4.39	57.34	53	1.08189	0.0828302
YP220214-057	Local pig	Benin	West Africa/Africa	26.11	22.34	43.83	0.509697	0.595711
YP220214-058	Local pig	Benin	West Africa/Africa	22	24.57	46.86	0.524328	0.469484
YP220214-059	Local pig	Benin	West Africa/Africa	3.88	50.99	44.32	1.1505	0.0875451
YP220214-060	Local pig	Benin	West Africa/Africa	4.47	62.96	52.41	1.2013	0.0852891
YP220214-062	Local pig	Benin	West Africa/Africa	4.34	52	54.66	0.951336	0.0793999
YP220214-064	Local pig	Benin	West Africa/Africa	3.7	41.77	43.89	0.951697	0.0843017
YP220214-065	Local pig	Benin	West Africa/Africa	4.17	58.84	49.17	1.19666	0.0848078
YP220214-066	Local pig	Benin	West Africa/Africa	5.25	62.79	58.86	1.06677	0.0891947
YP220214-070	Local pig	Benin	West Africa/Africa	4.66	63.44	54.26	1.16919	0.0858828
YP220214-071	Local pig	Benin	West Africa/Africa	21.45	23.62	43.26	0.546001	0.495839
YP220214-072	Local pig	Benin	West Africa/Africa	21.91	23.73	45.04	0.526865	0.486456
YP220214-073	Local pig	Benin	West Africa/Africa	18.31	19.73	36.95	0.533965	0.495535
YP220214-074	Local pig	Benin	West Africa/Africa	3.86	43.69	46.94	0.930763	0.0822326
YP220214-076	Local pig	Benin	West Africa/Africa	6.56	86.85	75.36	1.15247	0.0870488
YP220214-078	Local pig	Benin	West Africa/Africa	22.52	23.59	45.31	0.520636	0.497021
YP220214-080	Local pig	Benin	West Africa/Africa	19.79	21.11	43.19	0.488771	0.458208
YP220214-082	Local pig	Benin	West Africa/Africa	3.37	45.64	37.79	1.20773	0.089177
YP220214-083	Local pig	Benin	West Africa/Africa	3.92	51.44	50.51	1.01841	0.0776084
YP220214-085	Local pig	Benin	West Africa/Africa	22.78	26.72	48.99	0.545417	0.464993
YP220214-087	Local pig	Benin	West Africa/Africa	4.12	45.81	51.64	0.887103	0.0797831
YP220214-089	Local pig	Benin	West Africa/Africa	4.18	48.71	51.25	0.950439	0.081561
YP220214-092	Local pig	Benin	West Africa/Africa	4.43	59.71	52.72	1.13259	0.0840288
YP220214-093	Local pig	Benin	West Africa/Africa	4.01	46.35	50.5	0.917822	0.0794059
YP220214-094	Local pig	Benin	West Africa/Africa	4.75	54.71	57.48	0.951809	0.0826374
YP220214-097	Local pig	Benin	West Africa/Africa	4.38	55.25	53.78	1.02733	0.0814429
YP220214-098	Local pig	Benin	West Africa/Africa	27.34	29.6	54.15	0.54663	0.504894
YP220214-099	Local pig	Benin	West Africa/Africa	3.46	43.25	47.43	0.91187	0.0729496
YP220214-100	Local pig	Benin	West Africa/Africa	4.23	50.8	51.69	0.982782	0.081834
YP220214-101	Local pig	Benin	West Africa/Africa	4.46	53.13	56.14	0.946384	0.0794442
YP220214-103	Local pig	Benin	West Africa/Africa	3.81	42.96	46.91	0.915796	0.0812194
YP220214-104	Local pig	Benin	West Africa/Africa	19.65	23.97	46.81	0.51207	0.419782
YP220214-105	Local pig	Benin	West Africa/Africa	19.52	21.42	40.36	0.530723	0.483647
YP220214-106	Local pig	Benin	West Africa/Africa	23.53	25.41	47.72	0.532481	0.493085
YP220214-107	Local pig	Benin	West Africa/Africa	4.2	56.54	51.8	1.09151	0.0810811
YP220214-109	Local pig	Benin	West Africa/Africa	24.74	26.6	51.26	0.518923	0.482638
YP220214-110	Local pig	Benin	West Africa/Africa	3.08	41.94	37.08	1.13107	0.0830636
YP220214-112	Local pig	Benin	West Africa/Africa	4.25	52.86	51.57	1.02501	0.0824123
YP220214-113	Local pig	Benin	West Africa/Africa	4.27	56.88	49.1	1.15845	0.0869654
YP220214-118	Local pig	Benin	West Africa/Africa	4.05	44.24	47.99	0.921859	0.0843926
YP220214-119	Local pig	Benin	West Africa/Africa	5.19	57.96	59.2	0.979054	0.0876689
YP220214-120	Local pig	Benin	West Africa/Africa	4.24	54.8	50.89	1.07683	0.083317
YP220214-121	Local pig	Benin	West Africa/Africa	3.73	49.49	46.24	1.07029	0.0806661
YP220214-122	Local pig	Benin	West Africa/Africa	3.4	51.53	41.35	1.24619	0.0822249
YP220214-125	Local pig	Benin	West Africa/Africa	21.11	25.21	49.04	0.51407	0.430465
YP220214-126	Local pig	Benin	West Africa/Africa	4.55	59.87	54.33	1.10197	0.0837475
YP220214-127	Local pig	Benin	West Africa/Africa	15.59	17.53	34.07	0.514529	0.457587
YP220214-130	Local pig	Benin	West Africa/Africa	3.54	34.97	38.9	0.898972	0.0910026
YP220214-131	Local pig	Benin	West Africa/Africa	1.85	9.75	10.17	0.958702	0.181908
YP220214-132	Local pig	Benin	West Africa/Africa	0.88	4.47	4.62	0.967532	0.190476
YP220214-192	Local pig	Gambia	West Africa/Africa	12.55	17.14	36.08	0.475055	0.347838
YP220214-193	Local pig	Gambia	West Africa/Africa	17.86	21.69	44.3	0.489616	0.40316
YP220214-194	Local pig	Gambia	West Africa/Africa	15.67	18.79	38.47	0.488433	0.40733
YP220214-195	Local pig	Gambia	West Africa/Africa	19.62	23.54	47.98	0.490621	0.40892
YP220214-197	Local pig	Gambia	West Africa/Africa	19.28	19.31	38.21	0.505365	0.50458
YP220214-198	Local pig	Gambia	West Africa/Africa	18.25	18.51	37.45	0.494259	0.487316
YP220214-199	Local pig	Gambia	West Africa/Africa	18.08	19.21	37.93	0.506459	0.476668
YP220214-200	Local pig	Gambia	West Africa/Africa	19.05	19.39	39.19	0.494769	0.486093
YP220214-201	Local pig	Gambia	West Africa/Africa	14.98	17.57	35.31	0.497593	0.424242
YP220214-203	Local pig	Gambia	West Africa/Africa	23.09	27.8	57.29	0.48525	0.403037
YP220214-204	Local pig	Gambia	West Africa/Africa	16.44	17.96	37.28	0.48176	0.440987
YP220214-205	Local pig	Gambia	West Africa/Africa	19.9	21.38	43.24	0.49445	0.460222
YP220214-206	Local pig	Gambia	West Africa/Africa	10.28	11.72	21.16	0.553875	0.485822
YP220214-207	Local pig	Gambia	West Africa/Africa	2.05	6.71	7.83	0.85696	0.261814
YP220214-208	Local pig	Gambia	West Africa/Africa	16.88	18.43	36.8	0.500815	0.458696
YP220214-209	Local pig	Gambia	West Africa/Africa	17.66	19.18	38.17	0.502489	0.462667
YP220214-210	Local pig	Gambia	West Africa/Africa	16.76	17.72	34.97	0.50672	0.479268
YP220214-211	Local pig	Gambia	West Africa/Africa	21.4	22.58	45.56	0.49561	0.46971
YP220214-212	Local pig	Gambia	West Africa/Africa	19.75	20.79	41.61	0.49964	0.474646
YP220214-216	Local pig	Gambia	West Africa/Africa	11.64	13.75	26.1	0.52682	0.445977
YP220214-222	Local pig	Gambia	West Africa/Africa	18.76	21.6	42.52	0.507996	0.441204
YP220214-223	Local pig	Gambia	West Africa/Africa	18.21	20.9	42.08	0.496673	0.432747
YP220214-225	Local pig	Gambia	West Africa/Africa	18.43	21.46	42.62	0.503519	0.432426
YP220214-226	Local pig	Gambia	West Africa/Africa	16.07	17.94	35.87	0.500139	0.448007
YP220214-227	Local pig	Gambia	West Africa/Africa	17.02	20	39.28	0.509165	0.433299
YP220214-228	Local pig	Gambia	West Africa/Africa	18.07	20.8	41.04	0.506823	0.440302
YP220214-229	Local pig	Gambia	West Africa/Africa	25.88	20.81	42.27	0.492311	0.612255
YP220214-230	Local pig	Gambia	West Africa/Africa	23.38	21.36	41.06	0.520214	0.569411
YP220214-233	Local pig	Gambia	West Africa/Africa	19.26	17.23	32.69	0.527072	0.589171
YP220214-236	Local pig	Gambia	West Africa/Africa	24.6	24.1	46.07	0.523117	0.53397
YP220214-242	Local pig	Gambia	West Africa/Africa	24.49	26.3	52.62	0.49981	0.465412
YP220214-244	Local pig	Gambia	West Africa/Africa	3.81	43.46	45.45	0.956216	0.0838284
YP220214-245	Local pig	Gambia	West Africa/Africa	20.4	24.91	48.49	0.513714	0.420705
YP220214-247	Local pig	Gambia	West Africa/Africa	19.61	21.34	42.67	0.500117	0.459573
YP220214-251	Local pig	Gambia	West Africa/Africa	2.95	8.04	11.62	0.69191	0.253873
YP220214-253	Local pig	Gambia	West Africa/Africa	22.74	23.5	47.02	0.499787	0.483624
YP220214-254	Local pig	Gambia	West Africa/Africa	20.81	24.11	48.15	0.500727	0.432191
YP220214-256	Local pig	Gambia	West Africa/Africa	20.5	22.41	44.73	0.501006	0.458305
YP220214-260	Local pig	Gambia	West Africa/Africa	24.02	24.27	50.8	0.477756	0.472835
YP220214-261	Local pig	Gambia	West Africa/Africa	20.77	24.29	47.87	0.507416	0.433883
YP220214-262	Local pig	Gambia	West Africa/Africa	20.4	23.39	47.08	0.496814	0.433305
YP220214-263	Local pig	Gambia	West Africa/Africa	12.87	15.81	30.7	0.514984	0.419218
YP220214-265	Local pig	Gambia	West Africa/Africa	17.72	18.76	38.01	0.493554	0.466193
YP220214-266	Local pig	Gambia	West Africa/Africa	22.57	23.27	46.19	0.503789	0.488634
YP220214-267	Local pig	Gambia	West Africa/Africa	17.12	17.23	35.29	0.48824	0.485123
YP220214-271	Local pig	Gambia	West Africa/Africa	7.09	90.69	84.76	1.06996	0.0836479
YP220214-272	Local pig	Gambia	West Africa/Africa	3.83	53.18	49.4	1.07652	0.0775304
YP220214-273	Local pig	Gambia	West Africa/Africa	4.65	66.38	59.48	1.11601	0.0781775
YP220214-274	Local pig	Gambia	West Africa/Africa	18.25	19.11	38.72	0.493543	0.471333
YP220214-275	Local pig	Gambia	West Africa/Africa	3.83	45.65	46.83	0.974802	0.0817852
YP220214-277	Local pig	Gambia	West Africa/Africa	3.24	35.75	38.6	0.926166	0.0839378
YP220214-278	Local pig	Gambia	West Africa/Africa	3.15	35.16	39.8	0.883417	0.0791457
YP220214-279	Local pig	Gambia	West Africa/Africa	20.16	24.68	47.47	0.519907	0.424689
YP220214-280	Local pig	Gambia	West Africa/Africa	4.8	49.27	54.38	0.906032	0.0882677
YP220214-281	Local pig	Gambia	West Africa/Africa	3.09	30.01	34.35	0.873654	0.0899563
YP220214-283	Local pig	Gambia	West Africa/Africa	5.56	61.4	63.55	0.966168	0.0874902
YP220214-285	Local pig	Gambia	West Africa/Africa	23.17	25.57	47.5	0.538316	0.487789
YP220214-286	Local pig	Gambia	West Africa/Africa	3.06	31.84	34.33	0.927469	0.0891349
YP220214-288	Local pig	Gambia	West Africa/Africa	3.8	42.81	47.33	0.9045	0.0802873
YP220214-289	Local pig	Gambia	West Africa/Africa	4.27	55.59	51.33	1.08299	0.0831872
YP220214-290	Local pig	Gambia	West Africa/Africa	26.26	28.15	53.1	0.530132	0.494539
YP220214-293	Local pig	Cameroon	West Africa/Africa	4.23	50.52	51.13	0.98807	0.0827303
YP220214-294	Local pig	Cameroon	West Africa/Africa	3.94	54.35	50.45	1.0773	0.0780971
YP220214-295	Local pig	Cameroon	West Africa/Africa	5.66	64.75	63.21	1.02436	0.0895428
YP220214-296	Local pig	Cameroon	West Africa/Africa	39.36	38.26	77.52	0.49355	0.50774
YP220214-297	Local pig	Cameroon	West Africa/Africa	26.32	27.31	53.28	0.512575	0.493994
YP220214-298	Local pig	Cameroon	West Africa/Africa	3.9	48.17	50.77	0.948789	0.076817
YP220214-299	Local pig	Cameroon	West Africa/Africa	3.71	40.64	43.25	0.939653	0.0857803
YP220214-300	Local pig	Cameroon	West Africa/Africa	25.54	25.98	48.95	0.530746	0.521757
YP220214-301	Local pig	Cameroon	West Africa/Africa	3.99	48.75	48.01	1.01541	0.0831077
YP220214-302	Local pig	Cameroon	West Africa/Africa	3.34	40.85	41.19	0.991746	0.0810876
YP220214-303	Local pig	Cameroon	West Africa/Africa	24.79	28.89	53.11	0.543965	0.466767
YP220214-304	Local pig	Cameroon	West Africa/Africa	17.71	22.64	45.3	0.499779	0.390949
YP220214-306	Local pig	Cameroon	West Africa/Africa	23.94	28	53.88	0.519673	0.444321
YP220214-307	Local pig	Cameroon	West Africa/Africa	20.45	21.33	40.71	0.52395	0.502334
YP220214-308	Local pig	Cameroon	West Africa/Africa	3.82	46.54	47.26	0.984765	0.0808295
YP220214-309	Local pig	Cameroon	West Africa/Africa	4.3	47.37	48.95	0.967722	0.0878447
YP220214-312	Local pig	Cameroon	West Africa/Africa	3.05	33.76	38.19	0.884001	0.0798638
YP220214-313	Local pig	Cameroon	West Africa/Africa	21.34	20.76	39.9	0.520301	0.534837
YP220214-315	Local pig	Cameroon	West Africa/Africa	27.99	29.43	56.93	0.516951	0.491656
YP220214-317	Local pig	Cameroon	West Africa/Africa	28.34	28.8	54.78	0.525739	0.517342
YP220214-318	Local pig	Cameroon	West Africa/Africa	4.98	51.55	55.75	0.924664	0.0893274
YP220214-319	Local pig	Cameroon	West Africa/Africa	23.11	28.11	54.44	0.516348	0.424504
YP220214-320	Local pig	Cameroon	West Africa/Africa	4.36	52.55	50.19	1.04702	0.0868699
YP220214-322	Local pig	Cameroon	West Africa/Africa	4.19	52.04	51.38	1.01285	0.0815492
YP220214-325	Local pig	Cameroon	West Africa/Africa	23.88	25.2	50.19	0.502092	0.475792
YP220214-327	Local pig	Cameroon	West Africa/Africa	4.21	58.94	49.78	1.18401	0.0845721
YP220214-328	Local pig	Cameroon	West Africa/Africa	3.26	43.09	40.29	1.0695	0.0809134
YP220214-331	Local pig	Cameroon	West Africa/Africa	4.23	46.56	49.56	0.939467	0.0853511
YP220214-332	Local pig	Cameroon	West Africa/Africa	3.74	45.67	45.24	1.0095	0.0826702
YP220214-333	Local pig	Cameroon	West Africa/Africa	25.95	26.21	52.84	0.496026	0.491105
YP220214-335	Local pig	Cameroon	West Africa/Africa	4.57	58.91	52.84	1.11488	0.0864875
YP220214-337	Local pig	Cameroon	West Africa/Africa	5.22	66.56	60.34	1.10308	0.0865098
YP220214-341	Local pig	Cameroon	West Africa/Africa	4.47	56.23	54.42	1.03326	0.0821389
YP220214-343	Local pig	Cameroon	West Africa/Africa	4.11	47.34	46.18	1.02512	0.0889996
YP220214-345	Local pig	Cameroon	West Africa/Africa	4.14	53.25	50.99	1.04432	0.0811924
YP220214-346	Local pig	Cameroon	West Africa/Africa	28.16	30.05	58.71	0.511838	0.479646
YP220214-348	Local pig	Cameroon	West Africa/Africa	3.94	48.2	47.55	1.01367	0.0828601
YP220214-349	Local pig	Cameroon	West Africa/Africa	21.52	24.75	47.53	0.520724	0.452767
YP220214-352	Local pig	Cameroon	West Africa/Africa	23.23	25.27	51.38	0.491826	0.452121
YP220214-353	Local pig	Cameroon	West Africa/Africa	4.87	55.92	60.33	0.926902	0.0807227
YP220214-354	Local pig	Cameroon	West Africa/Africa	27.38	30.21	57.03	0.529721	0.480098
YP220214-355	Local pig	Cameroon	West Africa/Africa	4.63	48.66	53.38	0.911577	0.0867366
YP220214-357	Local pig	Cameroon	West Africa/Africa	2.87	32.83	36.13	0.908663	0.0794354
YP220214-359	Local pig	Cameroon	West Africa/Africa	25.98	26.6	51.29	0.51862	0.506531
YP220214-360	Local pig	Cameroon	West Africa/Africa	19.88	20.17	38.29	0.526769	0.519196
YP220214-363	Local pig	Cameroon	West Africa/Africa	4.71	59.44	59.05	1.0066	0.0797629
YP220214-365	Local pig	Cameroon	West Africa/Africa	4.5	56.56	54.09	1.04566	0.0831947
YP220214-367	Local pig	Cameroon	West Africa/Africa	19.11	17.97	35.64	0.504209	0.536195
YP220214-369	Local pig	Cameroon	West Africa/Africa	3.42	40.18	43.81	0.917142	0.0780644
YP220214-370	Local pig	Cameroon	West Africa/Africa	29.56	28.76	55.11	0.521865	0.536382
YP220214-371	Local pig	Cameroon	West Africa/Africa	4.14	49.66	49.69	0.999396	0.0833166
YP220214-373	Local pig	Cameroon	West Africa/Africa	2.8	35.7	34.11	1.04661	0.0820874
YP220214-374	Local pig	Cameroon	West Africa/Africa	3.72	42.65	45.58	0.935717	0.0816147
YP220214-375	Local pig	Cameroon	West Africa/Africa	3.01	38.7	36.78	1.0522	0.081838
YP220214-377	Local pig	Cameroon	West Africa/Africa	3.52	47.96	43.76	1.09598	0.0804388
YP220214-378	Local pig	Cameroon	West Africa/Africa	4.09	54.66	51.17	1.0682	0.0799296
YP220214-382	Local pig	Cameroon	West Africa/Africa	3.01	39.64	38.18	1.03824	0.0788371
YP220214-383	Local pig	Cameroon	West Africa/Africa	3.54	47.83	44.5	1.07483	0.0795506
YP220214-387	Local pig	Cameroon	West Africa/Africa	4.29	47.01	49.69	0.946066	0.0863353
1	Dahe	China	East Asia/Asia	23.09	24.84	50.44	0.492466	0.457772
2	Dahe	China	East Asia/Asia	23.98	25.99	53.25	0.488075	0.450329
4	Dahe	China	East Asia/Asia	24.78	26.96	55.33	0.487258	0.447858
6	Dahe	China	East Asia/Asia	4.34	46.12	49.72	0.927595	0.0872888
7	Dahe	China	East Asia/Asia	4.09	43.58	46.93	0.928617	0.0871511
8	Dahe	China	East Asia/Asia	3.89	44.17	47.82	0.923672	0.0813467
9	Dahe	China	East Asia/Asia	4.08	43.63	47.33	0.921825	0.0862033
10	Dahe	China	East Asia/Asia	23.71	25.78	52.85	0.487796	0.448628
11	Dahe	China	East Asia/Asia	17.47	18.93	38.61	0.490287	0.452473
13	Dahe	China	East Asia/Asia	4.13	44.84	48.21	0.930097	0.0856669
14	Dahe	China	East Asia/Asia	18.4	19.58	39.86	0.491219	0.461616
15	Dahe	China	East Asia/Asia	27.55	29.47	59.91	0.491905	0.459856
16	Dahe	China	East Asia/Asia	19.68	21.41	44.03	0.486259	0.446968
17	Dahe	China	East Asia/Asia	4.07	44.11	47.71	0.924544	0.0853071
18	Dahe	China	East Asia/Asia	17.06	18.72	37.85	0.494584	0.450727
19	Dahe	China	East Asia/Asia	18.79	20.38	41.5	0.491084	0.452771
20	Dahe	China	East Asia/Asia	3.36	36.78	39.61	0.928553	0.0848271
21	Dahe	China	East Asia/Asia	18.51	20.53	42.01	0.488693	0.440609
22	Dahe	China	East Asia/Asia	18.15	20.12	40.5	0.49679	0.448148
27	Dahe	China	East Asia/Asia	3.96	45.89	49.42	0.928571	0.0801295
28	Dahe	China	East Asia/Asia	22.05	24.17	49.16	0.49166	0.448535
29	Dahe	China	East Asia/Asia	22.39	24.46	50	0.4892	0.4478
30	Dahe	China	East Asia/Asia	16.97	19.3	39.14	0.493102	0.433572
31	Dahe	China	East Asia/Asia	3.33	36.32	39.11	0.928663	0.0851445
32	Dahe	China	East Asia/Asia	17.05	18.83	38.18	0.49319	0.446569
33	Dahe	China	East Asia/Asia	3.09	32.69	35.35	0.924752	0.0874116
37	Dahe	China	East Asia/Asia	19.71	21.79	44.13	0.493768	0.446635
38	Dahe	China	East Asia/Asia	18.9	20.51	41.85	0.490084	0.451613
39	Dahe	China	East Asia/Asia	25.98	29.02	59.12	0.490866	0.439445
40	Dahe	China	East Asia/Asia	3.62	41.55	44.66	0.930363	0.0810569
42	Dahe	China	East Asia/Asia	3.92	40.95	44.47	0.920846	0.0881493
43	Dahe	China	East Asia/Asia	3.61	41.35	44.51	0.929005	0.0811054
45	Dahe	China	East Asia/Asia	3.85	40.38	43.88	0.920237	0.0877393
46	Dahe	China	East Asia/Asia	19.37	22.45	45.34	0.495148	0.427217
47	Dahe	China	East Asia/Asia	26.2	29.85	60.07	0.49692	0.436158
49	Dahe	China	East Asia/Asia	3.69	44.15	46.45	0.950484	0.0794403
50	Dahe	China	East Asia/Asia	21.27	24.83	50.19	0.49472	0.42379
51	Dahe	China	East Asia/Asia	21.33	23.96	48.41	0.494939	0.440611
52	Dahe	China	East Asia/Asia	3.76	44.43	47.47	0.93596	0.0792079
53	Dahe	China	East Asia/Asia	16.41	18.94	38.14	0.496592	0.430257
54	Dahe	China	East Asia/Asia	3.69	41.85	45.45	0.920792	0.0811881
55	Dahe	China	East Asia/Asia	4.33	48.13	51.89	0.927539	0.0834458
56	Dahe	China	East Asia/Asia	22.43	24.79	50.44	0.491475	0.444687
57	Dahe	China	East Asia/Asia	3.93	45.67	48.86	0.934711	0.0804339
58	Dahe	China	East Asia/Asia	19.64	22.17	44.36	0.499775	0.442741
59	Dahe	China	East Asia/Asia	4.25	47.18	50.9	0.926916	0.0834971
60	Dahe	China	East Asia/Asia	23.76	27.24	55.49	0.490899	0.428185
61	Dahe	China	East Asia/Asia	4.99	53.99	58.21	0.927504	0.0857241
62	Dahe	China	East Asia/Asia	18.41	20.98	42.26	0.496451	0.435637
63	Dahe	China	East Asia/Asia	21.82	24.92	50.56	0.49288	0.431566
64	Dahe	China	East Asia/Asia	22.6	26.95	54.74	0.492327	0.412861
65	Dahe	China	East Asia/Asia	29.04	31.96	65.11	0.490862	0.446014
67	Dahe	China	East Asia/Asia	5.28	58.59	62.69	0.934599	0.084224
68	Dahe	China	East Asia/Asia	22.15	24.76	50.37	0.491562	0.439746
69	Dahe	China	East Asia/Asia	2.87	34.64	36.98	0.936723	0.0776095
70	Dahe	China	East Asia/Asia	20.66	23.85	48.68	0.489934	0.424404
71	Dahe	China	East Asia/Asia	3.76	40.76	43.93	0.92784	0.0855907
72	Dahe	China	East Asia/Asia	14.28	16.04	32.18	0.498446	0.443754
73	Dahe	China	East Asia/Asia	4.32	48.54	51.98	0.933821	0.0831089
74	Dahe	China	East Asia/Asia	4.43	50.71	53.68	0.944672	0.0825261
75	Dahe	China	East Asia/Asia	20.9	24.86	50.17	0.495515	0.416584
76	Dahe	China	East Asia/Asia	19.51	21.93	44.59	0.491814	0.437542
77	Dahe	China	East Asia/Asia	3.65	40.41	43.62	0.92641	0.0836772
78	Dahe	China	East Asia/Asia	16.88	18.74	37.6	0.498404	0.448936
79	Dahe	China	East Asia/Asia	4.12	43.88	47.46	0.924568	0.0868099
80	Dahe	China	East Asia/Asia	21.54	22.99	46.43	0.495154	0.463924
81	Dahe	China	East Asia/Asia	30	33.74	68.54	0.492267	0.437701
82	Dahe	China	East Asia/Asia	32.43	35.17	71.04	0.495073	0.456503
83	Dahe	China	East Asia/Asia	23.64	26.27	53.48	0.491212	0.442034
84	Dahe	China	East Asia/Asia	25.04	27.38	55.68	0.491739	0.449713
85	Dahe	China	East Asia/Asia	23.73	27.38	55.14	0.496554	0.430359
86	Dahe	China	East Asia/Asia	22.17	24.91	50.18	0.496413	0.441809
87	Dahe	China	East Asia/Asia	3.39	37.84	40.29	0.939191	0.08414
88	Dahe	China	East Asia/Asia	4.35	47.41	50.73	0.934555	0.0857481
89	Dahe	China	East Asia/Asia	3.81	44.91	47.91	0.937383	0.0795241
90	Dahe	China	East Asia/Asia	3.72	42.84	46.33	0.924671	0.0802935
91	Dahe	China	East Asia/Asia	20.04	22.43	45.58	0.492102	0.439667
92	Dahe	China	East Asia/Asia	4.05	45.32	49.28	0.919643	0.0821834
93	Dahe	China	East Asia/Asia	19.85	23.18	46.99	0.493296	0.42243
94	Dahe	China	East Asia/Asia	21.34	24.19	48.86	0.495088	0.436758
95	Diqing	China	East Asia/Asia	4.71	49.01	52.37	0.935841	0.089937
96	Diqing	China	East Asia/Asia	22.69	24.68	49.57	0.497882	0.457737
97	Diqing	China	East Asia/Asia	5.01	51.55	56.23	0.91677	0.0890983
98	Diqing	China	East Asia/Asia	30.23	32.54	65.78	0.494679	0.459562
99	Diqing	China	East Asia/Asia	4.26	46.56	51.7	0.90058	0.0823985
100	Diqing	China	East Asia/Asia	4.64	49.5	53.29	0.92888	0.0870707
101	Diqing	China	East Asia/Asia	4.12	43.84	47.63	0.920428	0.0865001
102	Diqing	China	East Asia/Asia	3.83	40.66	43.66	0.931287	0.0877233
103	Diqing	China	East Asia/Asia	16.72	18.15	36.69	0.494685	0.45571
104	Diqing	China	East Asia/Asia	26.35	30.87	62.19	0.496382	0.423702
105	Diqing	China	East Asia/Asia	29	31.97	64.58	0.495045	0.449055
106	Diqing	China	East Asia/Asia	4.13	47	49.7	0.945674	0.0830986
107	Diqing	China	East Asia/Asia	4.73	51.03	55.18	0.924792	0.0857195
108	Diqing	China	East Asia/Asia	24.39	27.23	55.05	0.494641	0.443052
109	Diqing	China	East Asia/Asia	5.27	56.55	61.11	0.92538	0.0862379
110	Diqing	China	East Asia/Asia	4.52	47.96	51.5	0.931262	0.087767
111	Diqing	China	East Asia/Asia	24.77	26.33	53.28	0.494182	0.464902
121	Diqing	China	East Asia/Asia	3.99	46.1	48.3	0.954451	0.0826087
122	Diqing	China	East Asia/Asia	23.78	25.77	51.37	0.501655	0.462916
123	Diqing	China	East Asia/Asia	6.91	66.71	73.91	0.902584	0.0934921
124	Diqing	China	East Asia/Asia	19.15	22.22	44.5	0.499326	0.430337
125	Diqing	China	East Asia/Asia	4.04	42.95	45.23	0.949591	0.0893212
126	Diqing	China	East Asia/Asia	16.1	17.86	35.81	0.498743	0.449595
127	Diqing	China	East Asia/Asia	17.49	19.87	39.65	0.501135	0.44111
128	Diqing	China	East Asia/Asia	2.92	33.17	35.17	0.943133	0.0830253
129	Diqing	China	East Asia/Asia	20.64	22.15	44.68	0.495748	0.461952
130	Diqing	China	East Asia/Asia	21.31	23.99	48	0.499792	0.443958
131	Diqing	China	East Asia/Asia	21.29	24.38	48.13	0.506545	0.442344
132	Diqing	China	East Asia/Asia	3.54	41.38	43.69	0.947127	0.0810254
133	Diqing	China	East Asia/Asia	3.62	38.77	41.55	0.933093	0.0871239
134	Diqing	China	East Asia/Asia	3.83	43.01	45.5	0.945275	0.0841758
135	Diqing	China	East Asia/Asia	5.15	60.78	64.07	0.94865	0.0803808
136	Diqing	China	East Asia/Asia	3.29	37.11	38.88	0.954475	0.0846193
137	Diqing	China	East Asia/Asia	18.56	19.43	38.87	0.499871	0.477489
138	Diqing	China	East Asia/Asia	3.69	42.94	45.12	0.951684	0.0817819
139	Diqing	China	East Asia/Asia	3.85	42.53	44.74	0.950603	0.0860527
140	Diqing	China	East Asia/Asia	3.41	37.14	39.01	0.952064	0.0874135
142	Diqing	China	East Asia/Asia	3.95	43.92	44.93	0.977521	0.0879145
143	Diqing	China	East Asia/Asia	4.09	45.76	48.51	0.943311	0.0843125
144	Diqing	China	East Asia/Asia	4.3	48.51	51.49	0.942125	0.0835114
145	Diqing	China	East Asia/Asia	4.11	43.32	46.63	0.929016	0.0881407
146	Diqing	China	East Asia/Asia	4.5	49.12	52.5	0.935619	0.0857143
147	Diqing	China	East Asia/Asia	3.51	39.7	42.12	0.942545	0.0833333
148	Diqing	China	East Asia/Asia	3.97	44.34	47.28	0.937817	0.0839679
149	Diqing	China	East Asia/Asia	18.13	19.03	38.55	0.493645	0.470298
s1	Saba	China	East Asia/Asia	3.98	42.47	45.3	0.937528	0.0878587
s10	Saba	China	East Asia/Asia	4.6	51.09	54.32	0.940538	0.0846834
s100	Saba	China	East Asia/Asia	7.65	68.58	76.25	0.89941	0.100328
s11	Saba	China	East Asia/Asia	4.35	46.01	49.2	0.935163	0.0884146
s12	Saba	China	East Asia/Asia	3.09	32.37	34.41	0.940715	0.0897995
s13	Saba	China	East Asia/Asia	4.93	54.27	57.19	0.948942	0.0862039
s14	Saba	China	East Asia/Asia	3.56	37.38	39.85	0.938018	0.089335
s15	Saba	China	East Asia/Asia	4.28	46.54	49.91	0.932478	0.0857544
s16	Saba	China	East Asia/Asia	4.52	48.99	52.07	0.940849	0.0868062
s17	Saba	China	East Asia/Asia	4.07	45.98	48.99	0.938559	0.0830782
s18	Saba	China	East Asia/Asia	5.02	53.86	57.84	0.931189	0.0867911
s19	Saba	China	East Asia/Asia	2.73	29.38	31.26	0.939859	0.0873321
s2	Saba	China	East Asia/Asia	4.05	43.56	46.47	0.937379	0.087153
s20	Saba	China	East Asia/Asia	4.22	43.98	47.09	0.933956	0.0896156
s21	Saba	China	East Asia/Asia	3.4	38.06	39.78	0.956762	0.0854701
s22	Saba	China	East Asia/Asia	4.68	49.8	52.49	0.948752	0.0891598
s23	Saba	China	East Asia/Asia	4.28	46.11	49.38	0.933779	0.0866748
s24	Saba	China	East Asia/Asia	3.94	42.32	44.76	0.945487	0.088025
s25	Saba	China	East Asia/Asia	3.99	43.1	45.85	0.940022	0.0870229
s26	Saba	China	East Asia/Asia	3.65	39.35	41.79	0.941613	0.0873415
s27	Saba	China	East Asia/Asia	3.67	39.68	42.41	0.935628	0.0865362
s28	Saba	China	East Asia/Asia	3.85	40.84	43.01	0.949547	0.0895141
s29	Saba	China	East Asia/Asia	3.91	42.37	45.16	0.93822	0.086581
s3	Saba	China	East Asia/Asia	4.78	50.76	54.42	0.932745	0.0878354
s30	Saba	China	East Asia/Asia	4.04	43.74	46.37	0.943282	0.0871253
s31	Saba	China	East Asia/Asia	3.73	41.04	43.37	0.946276	0.0860042
s32	Saba	China	East Asia/Asia	3.02	32.46	33.84	0.95922	0.0892435
s33	Saba	China	East Asia/Asia	4.91	53.24	56.82	0.936994	0.0864132
s34	Saba	China	East Asia/Asia	4.34	47.21	50.68	0.931531	0.0856354
s35	Saba	China	East Asia/Asia	3.44	37.35	39.98	0.934217	0.086043
s36	Saba	China	East Asia/Asia	4.43	48.5	52.77	0.919083	0.0839492
s37	Saba	China	East Asia/Asia	5.13	55.34	59.34	0.932592	0.086451
s38	Saba	China	East Asia/Asia	3.88	42.19	45.47	0.927865	0.085331
s39	Saba	China	East Asia/Asia	4.25	44.99	48.3	0.93147	0.0879917
s4	Saba	China	East Asia/Asia	3.51	36.94	39.34	0.938993	0.0892222
s40	Saba	China	East Asia/Asia	5.11	53.34	57.25	0.931703	0.0892576
s41	Saba	China	East Asia/Asia	4.14	43.66	46.76	0.933704	0.0885372
s42	Saba	China	East Asia/Asia	4.27	45.02	48.69	0.924625	0.0876977
s43	Saba	China	East Asia/Asia	18.61	21.08	42.59	0.494952	0.436957
s44	Saba	China	East Asia/Asia	25.26	26.57	53.63	0.495432	0.471005
s45	Saba	China	East Asia/Asia	21.86	23.43	47.48	0.493471	0.460404
s46	Saba	China	East Asia/Asia	22.06	24.18	48.47	0.498865	0.455127
s47	Saba	China	East Asia/Asia	21.83	22.96	45.81	0.501201	0.476534
s48	Saba	China	East Asia/Asia	21.89	23.8	48	0.495833	0.456042
s49	Saba	China	East Asia/Asia	17.05	17.89	36.07	0.49598	0.472692
s5	Saba	China	East Asia/Asia	3.73	41.13	43.96	0.935623	0.0848499
s50	Saba	China	East Asia/Asia	23.59	25.26	51.1	0.494325	0.461644
s51	Saba	China	East Asia/Asia	23.14	23.73	47.8	0.496444	0.4841
s52	Saba	China	East Asia/Asia	25.8	26.99	54.9	0.491621	0.469945
s53	Saba	China	East Asia/Asia	28.24	29.73	59.83	0.496908	0.472004
s54	Saba	China	East Asia/Asia	21.5	23.24	47	0.494468	0.457447
s55	Saba	China	East Asia/Asia	26.05	27.41	56.25	0.487289	0.463111
s56	Saba	China	East Asia/Asia	26.33	27.28	55.19	0.494292	0.477079
s57	Saba	China	East Asia/Asia	25.65	27.43	55.23	0.49665	0.464422
s58	Saba	China	East Asia/Asia	16.9	18.15	36.67	0.494955	0.460867
s59	Saba	China	East Asia/Asia	21.67	23.13	47.31	0.488903	0.458043
s6	Saba	China	East Asia/Asia	4.56	49.21	52.29	0.941098	0.087206
s60	Saba	China	East Asia/Asia	24.35	24.9	50.36	0.49444	0.483519
s61	Saba	China	East Asia/Asia	17.73	18.71	37.64	0.497078	0.471041
s62	Saba	China	East Asia/Asia	17.86	19.26	38.42	0.501301	0.464862
s63	Saba	China	East Asia/Asia	23.28	24.5	49.35	0.496454	0.471733
s64	Saba	China	East Asia/Asia	23.8	24.17	49.57	0.487593	0.480129
s65	Saba	China	East Asia/Asia	28.75	31	62.79	0.493709	0.457875
s66	Saba	China	East Asia/Asia	23.54	25.64	52.25	0.490718	0.450526
s67	Saba	China	East Asia/Asia	18.68	19.28	39.05	0.493726	0.478361
s68	Saba	China	East Asia/Asia	19.37	22.77	45.08	0.505102	0.429681
s69	Saba	China	East Asia/Asia	39.89	37.27	78.68	0.473691	0.50699
s7	Saba	China	East Asia/Asia	3.82	42.5	44.59	0.953129	0.0856694
s70	Saba	China	East Asia/Asia	22.13	23.64	47.81	0.494457	0.462874
s71	Saba	China	East Asia/Asia	27.37	29.11	58.86	0.494563	0.465002
s72	Saba	China	East Asia/Asia	20.75	22	44.51	0.494271	0.466187
s73	Saba	China	East Asia/Asia	20.35	22.06	44.74	0.493071	0.45485
s74	Saba	China	East Asia/Asia	17.41	18.97	38.21	0.496467	0.45564
s75	Saba	China	East Asia/Asia	23.83	24.4	49.6	0.491935	0.480444
s76	Saba	China	East Asia/Asia	21.39	23.69	48.29	0.490578	0.442949
s77	Saba	China	East Asia/Asia	4.2	46.66	49.82	0.936572	0.0843035
s78	Saba	China	East Asia/Asia	4.49	47.7	51.24	0.930913	0.0876269
s79	Saba	China	East Asia/Asia	23.1	24.96	50.71	0.492211	0.455531
s8	Saba	China	East Asia/Asia	4.53	51.59	54.97	0.938512	0.0824086
s80	Saba	China	East Asia/Asia	3.63	38.58	40.96	0.941895	0.088623
s81	Saba	China	East Asia/Asia	20.1	21.4	43.23	0.495027	0.464955
s82	Saba	China	East Asia/Asia	4.15	45.46	48.39	0.93945	0.0857615
s83	Saba	China	East Asia/Asia	24.65	26.1	52.45	0.497617	0.469971
s84	Saba	China	East Asia/Asia	23.67	25.3	50.56	0.500396	0.468157
s85	Saba	China	East Asia/Asia	22.8	24.4	49.17	0.496238	0.463697
s86	Saba	China	East Asia/Asia	21.45	23.03	45.75	0.503388	0.468852
s87	Saba	China	East Asia/Asia	24.62	25.86	52.16	0.495782	0.472009
s88	Saba	China	East Asia/Asia	17.95	19.62	39.56	0.495956	0.453741
s89	Saba	China	East Asia/Asia	21.29	22.66	46.21	0.49037	0.460723
s9	Saba	China	East Asia/Asia	6.12	65.19	70.09	0.93009	0.0873163
s90	Saba	China	East Asia/Asia	20.66	22.9	46.52	0.492261	0.44411
s91	Saba	China	East Asia/Asia	21.29	23.37	47.23	0.494813	0.450773
s92	Saba	China	East Asia/Asia	4.27	44.09	47.67	0.9249	0.0895742
s93	Saba	China	East Asia/Asia	5.04	46.89	51.97	0.902251	0.096979
s94	Saba	China	East Asia/Asia	3.32	36.03	38.56	0.934388	0.0860996
s95	Saba	China	East Asia/Asia	3.93	43.14	46.15	0.934778	0.0851571
s96	Saba	China	East Asia/Asia	4.55	48.91	52.74	0.92738	0.0862723
s97	Saba	China	East Asia/Asia	3.68	38.97	41.62	0.936329	0.088419
s98	Saba	China	East Asia/Asia	3.55	38.3	40.85	0.937576	0.0869033
s99	Saba	China	East Asia/Asia	3.84	42.52	45.34	0.937803	0.0846934
SAMC291048	Pudong White pig	China	East Asia/Asia	12.84	13.14	26.68	0.492504	0.481259
SAMC291049	Pudong White pig	China	East Asia/Asia	11.38	12.2	24.37	0.500616	0.466968
SAMC291050	Pudong White pig	China	East Asia/Asia	2.23	23.8	26.19	0.908744	0.085147
SAMC291051	Pudong White pig	China	East Asia/Asia	11.23	12.53	25.07	0.499801	0.447946
SAMC291052	Pudong White pig	China	East Asia/Asia	10.77	11.71	22.99	0.509352	0.468465
SAMC291053	Pudong White pig	China	East Asia/Asia	1.82	21.06	22.13	0.951649	0.0822413
SAMC291054	Pudong White pig	China	East Asia/Asia	1.79	19.54	21.15	0.923877	0.0846336
SAMC291055	Pudong White pig	China	East Asia/Asia	9.67	10.38	20.82	0.498559	0.464457
SAMC291056	Pudong White pig	China	East Asia/Asia	2.23	23.93	25.68	0.931854	0.086838
SAMC291057	Pudong White pig	China	East Asia/Asia	1.83	20.09	21.63	0.928803	0.0846047
SAMC291058	Pudong White pig	China	East Asia/Asia	2.13	24.1	25.78	0.934833	0.0826222
SAMC291059	Pudong White pig	China	East Asia/Asia	1.96	22.06	23.25	0.948817	0.0843011
SAMC291060	Pudong White pig	China	East Asia/Asia	2.26	25.33	27.07	0.935722	0.0834873
SAMC291061	Pudong White pig	China	East Asia/Asia	1.81	20.09	21.13	0.950781	0.0856602
SAMC291062	Pudong White pig	China	East Asia/Asia	1.8	19.32	20.79	0.929293	0.0865801
SAMD00489298	Iberian x Duroc crossbred	Spain	Europe	0.63	7.53	7.74	0.972868	0.0813953
SAMD00489299	Iberian x Duroc crossbred	Spain	Europe	0.64	7.6	7.84	0.969388	0.0816327
SAMD00489300	Iberian x Duroc crossbred	Spain	Europe	0.64	7.78	7.97	0.976161	0.0803011
SAMD00489301	Iberian x Duroc crossbred	Spain	Europe	0.75	9.17	9.36	0.979701	0.0801282
SAMD00489302	Iberian x Duroc crossbred	Spain	Europe	0.72	8.52	8.69	0.980437	0.0828539
SAMD00489303	Iberian x Duroc crossbred	Spain	Europe	0.81	8.68	8.86	0.979684	0.0914221
SAMD00489304	Iberian x Duroc crossbred	Spain	Europe	2.92	3.3	6.35	0.519685	0.459843
SAMD00489305	Iberian x Duroc crossbred	Spain	Europe	0.68	7.67	7.85	0.97707	0.0866242
SAMD00489306	Iberian x Duroc crossbred	Spain	Europe	0.66	7.69	7.89	0.974651	0.0836502
SAMD00489307	Iberian x Duroc crossbred	Spain	Europe	0.61	7.1	7.26	0.977961	0.084022
SAMD00489308	Iberian x Duroc crossbred	Spain	Europe	0.69	7.9	8.09	0.976514	0.0852905
SAMD00489309	Iberian x Duroc crossbred	Spain	Europe	0.66	7.83	8.03	0.975093	0.0821918
SAMD00489310	Iberian x Duroc crossbred	Spain	Europe	0.62	7.16	7.35	0.97415	0.0843537
SAMD00489311	Iberian x Duroc crossbred	Spain	Europe	0.6	7.24	7.43	0.974428	0.0807537
SAMD00489312	Iberian x Duroc crossbred	Spain	Europe	0.65	7.37	7.57	0.97358	0.0858653
SAMD00489313	Iberian x Duroc crossbred	Spain	Europe	0.76	8.81	9.09	0.969197	0.0836084
SAMD00489314	Iberian x Duroc crossbred	Spain	Europe	0.65	7.53	7.72	0.975389	0.0841969
SAMD00489315	Iberian x Duroc crossbred	Spain	Europe	0.6	6.54	6.69	0.977578	0.0896861
SAMEA5150766	Babyrousa babyrussa	N/A	N/A	2.29	5.24	9.95	0.526633	0.230151
SAMEA5151076	Sus salvanius/ Pygmy hog	N/A	N/A	0.74	6.24	8.18	0.762836	0.0904645
SAMEA5151077	Sus salvanius/ Pygmy hog	N/A	N/A	1.16	9.95	13.04	0.763037	0.0889571
SAMEA5151078	Sus salvanius/ Pygmy hog	N/A	N/A	8.89	6.64	16.58	0.400483	0.536188
SAMEA5151079	Sus salvanius/ Pygmy hog	N/A	N/A	1.09	8.08	11.22	0.720143	0.097148
SAMEA5151080	Sus salvanius/ Pygmy hog	N/A	N/A	3.08	25.48	34.22	0.744594	0.0900058
SAMEA5151081	Sus salvanius/ Pygmy hog	N/A	N/A	5.75	4.44	10.46	0.424474	0.549713
SAMEA6565321	Europe/European local pig	Unspecified	Europe	6.53	43.72	49.04	0.891517	0.133157
SAMEA6565322	Europe/European local pig	Unspecified	Europe	12.19	39.26	50.83	0.772379	0.239819
SAMEA6565323	Europe/European local pig	Unspecified	Europe	10.12	38.27	48.41	0.790539	0.209048
SAMEA6565324	Europe/European local pig	Unspecified	Europe	15.77	32.37	49.21	0.657793	0.320463
SAMEA6565325	Europe/European local pig	Unspecified	Europe	20.42	31.21	52.02	0.599962	0.392541
SAMEA6565326	Europe/European local pig	Unspecified	Europe	5.38	49.17	52.96	0.928437	0.101586
SAMEA6565327	Europe/European local pig	Unspecified	Europe	7.44	41.13	47.66	0.862988	0.156106
SAMEA6565328	Europe/European local pig	Unspecified	Europe	11.8	34.51	46.52	0.741831	0.253654
SAMEA6565329	Europe/European local pig	Unspecified	Europe	15.73	31.41	47.16	0.666031	0.333545
SAMEA6565330	Europe/European local pig	Unspecified	Europe	5.62	42.92	47.24	0.908552	0.118967
SAMEA6565331	Europe/European local pig	Unspecified	Europe	5.35	41.12	45.33	0.907126	0.118023
SAMEA6565332	Europe/European local pig	Unspecified	Europe	6.13	42.35	47.22	0.896866	0.129818
SAMEA6565333	Europe/European local pig	Unspecified	Europe	7.88	40.84	48.47	0.842583	0.162575
SAMEA6565334	Europe/European local pig	Unspecified	Europe	7.42	46.12	52.04	0.886241	0.142583
SAMEA6565335	Europe/European local pig	Unspecified	Europe	6.45	42.6	47.99	0.887685	0.134403
SAMEA6565336	Europe/European local pig	Unspecified	Europe	3.48	9.1	12.15	0.748971	0.28642
SAMEA6565337	Europe/European local pig	Unspecified	Europe	9.88	38.16	47.17	0.808989	0.209455
SAMEA6565338	Europe/European local pig	Unspecified	Europe	11.54	36.63	47.11	0.777542	0.244959
SAMEA6565339	Europe/European local pig	Unspecified	Europe	7.36	42.43	49.3	0.860649	0.14929
SAMEA6565340	Europe/European local pig	Unspecified	Europe	12.38	35.14	48.17	0.7295	0.257006
SAMEA6565341	Europe/European local pig	Unspecified	Europe	8.37	40.04	47.89	0.836083	0.174776
SAMEA6565342	Europe/European local pig	Unspecified	Europe	11.41	31.4	42.67	0.73588	0.267401
SAMEA6565343	Europe/European local pig	Unspecified	Europe	9.25	47.77	55.47	0.861186	0.166757
SAMEA6813549	Large White	Unspecified	Europe	5.84	6.23	12.5	0.4984	0.4672
SAMEA6813550	Large White	Unspecified	Europe	5.4	5.82	11.6	0.501724	0.465517
SAMEA6813551	Large White	Unspecified	Europe	7.05	7.47	14.97	0.498998	0.470942
SAMEA6813552	Large White	Unspecified	Europe	7.41	8.07	16	0.504375	0.463125
SAMEA6813553	Large White	Unspecified	Europe	4.39	6.24	15.57	0.400771	0.281952
SAMEA7059263	Large White	Unspecified	Europe	10.29	11.14	22.35	0.498434	0.460403
SAMEA7059264	Large White	Unspecified	Europe	5.66	6.48	12.76	0.507837	0.443574
SAMEA7059265	Large White	Unspecified	Europe	8.19	8.78	17.62	0.498297	0.464813
SAMEA7059266	Large White	Unspecified	Europe	6.65	7.41	14.7	0.504082	0.452381
SAMEA7059267	Large White	Unspecified	Europe	7.3	7.82	15.69	0.498407	0.465264
SAMEA7059268	Large White	Unspecified	Europe	5.48	5.87	11.96	0.490803	0.458194
SAMEA7059269	Large White	Unspecified	Europe	10.5	12.26	23.91	0.512756	0.439147
SAMEA7059270	Large White	Unspecified	Europe	5.21	5.61	11.21	0.500446	0.464764
SAMEA7059271	Large White	Unspecified	Europe	7.11	7.69	15.31	0.502286	0.464402
SAMEA7059272	Large White	Unspecified	Europe	10.1	10.87	21.68	0.501384	0.465867
SAMEA7059273	Large White	Unspecified	Europe	5.34	5.76	11.53	0.499566	0.46314
SAMEA7059274	Large White	Unspecified	Europe	6.9	7.45	14.78	0.50406	0.466847
SAMEA7059275	Large White	Unspecified	Europe	11.77	12.86	25.21	0.510115	0.466878
SAMEA7059276	Large White	Unspecified	Europe	8.33	9	17.89	0.503074	0.465623
SAMEA7059277	Large White	Unspecified	Europe	6.28	7.07	13.92	0.507902	0.451149
SAMEA7059278	Large White	Unspecified	Europe	13.65	14.75	29.49	0.50017	0.462869
SAMEA7059279	Large White	Unspecified	Europe	12.75	13.75	27.42	0.501459	0.464989
SAMEA7059280	Large White	Unspecified	Europe	12.9	13.8	27.57	0.500544	0.4679
SAMEA7059281	Large White	Unspecified	Europe	12.69	13.85	27.67	0.500542	0.458619
SAMEA7059282	Large White	Unspecified	Europe	15.67	16.76	33.6	0.49881	0.466369
SAMEA7059283	Large White	Unspecified	Europe	6.1	6.67	13.29	0.501881	0.458992
SAMEA7059284	Large White	Unspecified	Europe	14.33	15.31	30.71	0.498535	0.466623
SAMEA7059285	Large White	Unspecified	Europe	20.67	23.02	45.58	0.505046	0.453488
SAMEA7059286	Large White	Unspecified	Europe	4.98	5.85	11.53	0.507372	0.431917
SAMEA7059287	Large White	Unspecified	Europe	6.37	7.39	14.62	0.505472	0.435705
SAMEA7059288	Large White	Unspecified	Europe	11.89	12.88	25.65	0.502144	0.463548
SAMEA7059289	Large White	Unspecified	Europe	16.38	17.74	35.71	0.49678	0.458695
SAMEA7059290	Large White	Unspecified	Europe	15.21	16.21	32.61	0.497087	0.466421
SAMEA7059291	Large White	Unspecified	Europe	6.34	8.1	15.87	0.510397	0.399496
SAMEA7059292	Large White	Unspecified	Europe	8.11	9.19	18.2	0.504945	0.445604
SAMEA7059293	Large White	Unspecified	Europe	6.48	7.41	14.73	0.503055	0.439919
SAMEA7059294	Large White	Unspecified	Europe	13.41	14.93	29.89	0.499498	0.448645
SAMEA7059295	Large White	Unspecified	Europe	13.04	13.91	27.97	0.497319	0.466214
SAMEA7059296	Large White	Unspecified	Europe	13.94	15.16	30.38	0.499013	0.458855
SAMEA7059297	Large White	Unspecified	Europe	8.24	9.1	18.32	0.496725	0.449782
SAMEA7059298	Large White	Unspecified	Europe	7.73	7.99	16.25	0.491692	0.475692
SAMEA7059299	Large White	Unspecified	Europe	1.9	19.66	21.03	0.934855	0.0903471
SAMEA7059300	Large White	Unspecified	Europe	6.56	6.72	13.62	0.493392	0.481645
SAMEA7059301	Large White	Unspecified	Europe	14.27	15.4	30.76	0.50065	0.463914
SAMEA7059302	Large White	Unspecified	Europe	15.62	16.77	33.47	0.501046	0.466687
SAMEA7059303	Large White	Unspecified	Europe	13.8	14.77	29.8	0.495638	0.463087
SAMEA7059304	Large White	Unspecified	Europe	7.87	8.48	16.93	0.500886	0.464855
SAMEA7059305	Large White	Unspecified	Europe	7.5	8	16.09	0.497203	0.466128
SAMEA7059306	Large White	Unspecified	Europe	9.7	10.44	20.82	0.501441	0.465898
SAMEA7059307	Large White	Unspecified	Europe	8.65	9.34	18.69	0.499732	0.462814
SAMEA7059308	Large White	Unspecified	Europe	8.94	9.73	19.46	0.5	0.459404
SAMEA7059309	Large White	Unspecified	Europe	7.68	8.3	16.58	0.500603	0.463209
SAMEA7059310	Large White	Unspecified	Europe	12.25	13.21	26.38	0.500758	0.464367
SAMEA7059311	Large White	Unspecified	Europe	8.97	9.75	19.49	0.500257	0.460236
SAMEA7059312	Large White	Unspecified	Europe	8.33	9.04	18.07	0.500277	0.460985
SAMEA7059313	Large White	Unspecified	Europe	8	8.64	17.22	0.501742	0.464576
SAMEA7059314	Large White	Unspecified	Europe	8.69	9.38	18.73	0.500801	0.463962
SAMEA7059315	Large White	Unspecified	Europe	6.7	7.26	14.48	0.501381	0.462707
SAMEA7059316	Large White	Unspecified	Europe	7.97	8.62	17.22	0.500581	0.462834
SAMEA7059317	Large White	Unspecified	Europe	7.35	7.95	15.78	0.503802	0.465779
SAMEA7059318	Large White	Unspecified	Europe	10.8	11.62	23.19	0.501078	0.465718
SAMEA7059319	Large White	Unspecified	Europe	6.69	7.21	14.41	0.500347	0.464261
SAMEA7059320	Large White	Unspecified	Europe	6.92	7.45	14.95	0.498328	0.462876
SAMEA7059321	Large White	Unspecified	Europe	11.31	11.1	23.49	0.472542	0.481481
SAMEA7059322	Large White	Unspecified	Europe	5.84	6.77	13.37	0.506358	0.436799
SAMEA7059323	Large White	Unspecified	Europe	9.56	10.21	20.69	0.493475	0.462059
SAMEA7059324	Large White	Unspecified	Europe	8.32	8.92	18.04	0.494457	0.461197
SAMEA7059325	Large White	Unspecified	Europe	9.34	9.92	20.02	0.495504	0.466533
SAMEA7059326	Large White	Unspecified	Europe	11.23	12.51	24.51	0.510404	0.45818
SAMEA7059327	Large White	Unspecified	Europe	9.61	10.81	21.38	0.505613	0.449486
SAMEA7059328	Large White	Unspecified	Europe	11.07	11.84	23.83	0.496853	0.46454
SAMEA7059329	Large White	Unspecified	Europe	7.52	8.1	16.44	0.492701	0.457421
SAMEA7059330	Large White	Unspecified	Europe	7.67	8.25	16.81	0.490779	0.456276
SAMEA7059331	Large White	Unspecified	Europe	6.98	7.41	15.02	0.493342	0.464714
SAMEA7059332	Large White	Unspecified	Europe	8.09	8.73	17.62	0.49546	0.459137
SAMEA7059333	Large White	Unspecified	Europe	6.87	7.26	14.72	0.493207	0.466712
SAMEA7059334	Large White	Unspecified	Europe	5.46	5.92	12.04	0.491694	0.453488
SAMEA7059335	Large White	Unspecified	Europe	1.35	13.89	14.99	0.926618	0.09006
SAMEA7059336	Large White	Unspecified	Europe	8.38	8.63	17.6	0.490341	0.476136
SAMEA7059337	Large White	Unspecified	Europe	8.44	8.5	17.38	0.489068	0.485616
SAMEA7059338	Large White	Unspecified	Europe	6.39	6.87	14.09	0.48758	0.453513
SAMEA7059339	Large White	Unspecified	Europe	8.59	9.13	18.4	0.496196	0.466848
SAMN03160621	Korean native pig	Korea	East Asia/Asia	7.41	7.8	14.78	0.52774	0.501353
SAMN03160622	Korean native pig	Korea	East Asia/Asia	5.97	6.45	12.23	0.527392	0.488144
SAMN03160623	Korean native pig	Korea	East Asia/Asia	7.44	7.71	14.8	0.520946	0.502703
SAMN03160624	Korean native pig	Korea	East Asia/Asia	1.2	12.87	12.91	0.996902	0.0929512
SAMN03160625	Korean native pig	Korea	East Asia/Asia	1.13	13.62	13.61	1.00073	0.0830272
SAMN03160626	Korean native pig	Korea	East Asia/Asia	1.18	14.24	14.13	1.00778	0.0835103
SAMN03160627	Jeju native pig	Korea	East Asia/Asia	1.56	14	16.09	0.870106	0.0969546
SAMN03160628	Jeju native pig	Korea	East Asia/Asia	1.2	15.32	15.53	0.986478	0.0772698
SAMN03160629	Jeju native pig	Korea	East Asia/Asia	1.13	14.42	14.73	0.978955	0.0767142
SAMN03160630	Jeju native pig	Korea	East Asia/Asia	1.15	15.61	15.56	1.00321	0.0739075
SAMN03160631	Jeju native pig	Korea	East Asia/Asia	6.43	8	14.97	0.534402	0.429526
SAMN03160632	Jeju native pig	Korea	East Asia/Asia	1.23	12.65	13.7	0.923358	0.089781
SAMN03160633	Jeju native pig	Korea	East Asia/Asia	1.18	13.79	14.08	0.979403	0.0838068
SAMN03160634	Jeju native pig	Korea	East Asia/Asia	1.41	14.75	15.8	0.933544	0.0892405
SAMN09951275	Large White	China	East Asia/Asia	6.08	6.78	13.12	0.516768	0.463415
SAMN09951276	Large White	China	East Asia/Asia	6.27	6.9	13.56	0.50885	0.462389
SAMN09951277	Large White	China	East Asia/Asia	5.4	6.06	11.6	0.522414	0.465517
SAMN09951278	Large White	China	East Asia/Asia	5.35	4.92	11.03	0.446056	0.485041
SAMN09951279	Large White	China	East Asia/Asia	5.99	6.65	12.89	0.515904	0.464701
SAMN09951280	Large White	China	East Asia/Asia	5.21	6.08	11.74	0.517888	0.443782
SAMN09951281	Tongcheng	China	East Asia/Asia	5.19	6.18	12.33	0.501217	0.420925
SAMN09951282	Tongcheng	China	East Asia/Asia	4.59	5.81	11.64	0.499141	0.39433
SAMN09951283	Tongcheng	China	East Asia/Asia	5.35	6.18	12.49	0.494796	0.428343
SAMN09951284	Tongcheng	China	East Asia/Asia	4.66	5.87	12.21	0.480753	0.381654
SAMN09951285	Tongcheng	China	East Asia/Asia	5.45	5.36	11.11	0.482448	0.490549
SAMN09951286	Tongcheng	China	East Asia/Asia	4.52	5.66	11.61	0.487511	0.38932
SAMN12123497	Ningxiang	China	East Asia/Asia	2.96	38.12	40.27	0.94661	0.0735038
SAMN15046032	Mangalica	Unspecified	Europe	1.08	9.91	11.18	0.886404	0.0966011
SAMN15046079	Mangalica	Unspecified	Europe	1.37	12.29	14.17	0.867325	0.0966831
SAMN15046163	Mangalica	Unspecified	Europe	2.57	2.69	5.36	0.501866	0.479478
SAMN15046203	Mangalica	Unspecified	Europe	4.9	4.58	9.39	0.487753	0.521832
SAMN15046209	Angeln Saddleback	Unspecified	Europe	0.79	8.19	8.9	0.920225	0.088764
SAMN15046287	Angeln SaddlebackXMangalica	Unspecified	Europe	6.19	5.38	11.47	0.46905	0.539669
SAMN15046327	Angeln SaddlebackXMangalica	Unspecified	Europe	0.93	8.71	9.62	0.905405	0.0966736
SAMN15046357	Minipig	Unspecified	Europe	4.44	4.08	8.83	0.462061	0.502831
SAMN15046410	Angeln SaddlebackXMangalica	Unspecified	Europe	6.65	5.71	12.07	0.473074	0.550953
SAMN15046459	Mangalica	Unspecified	Europe	0.8	8.02	8.53	0.940211	0.0937866
SAMN15892736	Large White	China	East Asia/Asia	7.02	8.07	20.31	0.397341	0.345643
SAMN15892737	Large White	China	East Asia/Asia	9.99	10.52	21.13	0.49787	0.472788
SAMN15892738	Large White	China	East Asia/Asia	9.21	10.22	20.09	0.508711	0.458437
SAMN15892739	Large White	China	East Asia/Asia	9.31	10.17	21.77	0.467157	0.427653
SAMN15892740	Large White	China	East Asia/Asia	10.35	11.99	22.92	0.523124	0.451571
SAMN15892741	Large White	China	East Asia/Asia	10.15	11.6	22.45	0.516704	0.452116
SAMN15892742	Large White	China	East Asia/Asia	10.49	11.39	22.76	0.500439	0.460896
SAMN15892743	Large White	China	East Asia/Asia	9.8	11.72	23.17	0.505826	0.422961
SAMN15892744	Large White	China	East Asia/Asia	11.99	12.8	26.61	0.481022	0.450582
SAMN15892745	Large White	China	East Asia/Asia	12.04	13.34	26.68	0.5	0.451274
SAMN15892746	Large White	China	East Asia/Asia	8.98	10.29	20.44	0.503425	0.439335
SAMN15892747	Large White	China	East Asia/Asia	9.91	10.85	21.74	0.49908	0.455842
SAMN15892748	Large White	China	East Asia/Asia	9.19	9.48	20.19	0.469539	0.455176
SAMN15892749	Large White	China	East Asia/Asia	10.81	11.28	22.64	0.498233	0.477473
SAMN15892750	Large White	China	East Asia/Asia	10.55	11.26	22.84	0.492995	0.461909
SAMN15892751	Large White	China	East Asia/Asia	10.09	11.23	22.23	0.505173	0.453891
SAMN15892752	Large White	China	East Asia/Asia	8.38	11.33	21.9	0.517352	0.382648
SAMN15892753	Large White	China	East Asia/Asia	10.92	11.73	23.31	0.503218	0.468468
SAMN15892754	Large White	China	East Asia/Asia	11.76	12.54	25.45	0.492731	0.462083
SAMN15892755	Large White	China	East Asia/Asia	11.96	13.16	26.28	0.500761	0.455099
SAMN15892756	Large White	China	East Asia/Asia	10.31	11.88	24.84	0.478261	0.415056
SAMN15892757	Large White	China	East Asia/Asia	10.09	12.19	24.3	0.501646	0.415226
SAMN15892758	Large White	China	East Asia/Asia	10.48	10.87	21.81	0.498395	0.480514
SAMN15892759	Large White	China	East Asia/Asia	9.78	10.99	21.36	0.514513	0.457865
SAMN15892760	Large White	China	East Asia/Asia	8.98	9.86	20.3	0.485714	0.442365
SAMN15892761	Large White	China	East Asia/Asia	9.4	9.54	20.06	0.475573	0.468594
SAMN15892762	Large White	China	East Asia/Asia	9.68	10.78	23.93	0.450481	0.404513
SAMN15892763	Large White	China	East Asia/Asia	9.38	9.96	20.04	0.497006	0.468064
SAMN18035060	Ningxiang	China	East Asia/Asia	12.51	123.69	134.45	0.91997	0.0930457
SAMN18236782	Duroc	China	East Asia/Asia	4.94	6.04	11.71	0.515798	0.421862
SAMN18236783	Duroc	China	East Asia/Asia	6.67	7.16	13.12	0.545732	0.508384
SAMN18236784	Duroc	China	East Asia/Asia	5.69	6.54	11.91	0.549118	0.47775
SAMN18236785	Duroc	China	East Asia/Asia	5.36	7.17	13.88	0.516571	0.386167
SAMN18236786	Duroc	China	East Asia/Asia	4.69	6.73	12.67	0.531176	0.370166
SAMN18236787	Duroc	China	East Asia/Asia	4.96	6.9	13.08	0.527523	0.379205
SAMN18236788	Duroc	China	East Asia/Asia	4.41	5.81	10.83	0.536473	0.407202
SAMN18236789	Duroc	China	East Asia/Asia	4.88	7.06	13.5	0.522963	0.361481
SAMN18236790	Duroc	China	East Asia/Asia	4.48	6.92	13.5	0.512593	0.331852
SAMN18236791	Duroc	China	East Asia/Asia	4.86	6.76	12.81	0.527713	0.379391
SAMN18236792	Duroc	China	East Asia/Asia	5.16	7.63	14.49	0.52657	0.356108
SAMN18236793	Duroc	China	East Asia/Asia	8.04	9.94	19.08	0.520964	0.421384
SAMN18236794	Duroc	China	East Asia/Asia	6.84	8.26	15.87	0.520479	0.431002
SAMN18236795	Duroc	China	East Asia/Asia	7.6	8.68	16.62	0.522262	0.45728
SAMN18236796	Duroc	China	East Asia/Asia	8.1	9.39	18.3	0.513115	0.442623
SAMN18236797	Duroc	China	East Asia/Asia	6.53	8.5	16.67	0.509898	0.391722
SAMN18236798	Duroc	China	East Asia/Asia	7.71	9.46	18.58	0.50915	0.414962
SAMN18236799	Duroc	China	East Asia/Asia	4.56	6.45	12.27	0.525672	0.371638
SAMN18236800	Duroc	China	East Asia/Asia	6.22	7.69	13.84	0.555636	0.449422
SAMN18236801	Duroc	China	East Asia/Asia	6.51	7.95	14.5	0.548276	0.448966
SAMN18236802	Duroc	China	East Asia/Asia	5.45	6.54	12.65	0.516996	0.43083
SAMN18236803	Duroc	China	East Asia/Asia	4.73	7.35	13.83	0.531453	0.34201
SAMN18236804	Duroc	China	East Asia/Asia	4.38	6.65	12.58	0.528617	0.348172
SAMN18236805	Duroc	China	East Asia/Asia	4.73	6.73	12.91	0.521301	0.366383
SAMN18236806	Duroc	China	East Asia/Asia	5.87	6.94	13.98	0.496423	0.419886
SAMN18236807	Duroc	China	East Asia/Asia	5.06	6.78	13.06	0.519142	0.387443
SAMN18236808	Duroc	China	East Asia/Asia	4.87	6.01	11.74	0.511925	0.414821
SAMN18236809	Duroc	China	East Asia/Asia	5.99	7.23	14.22	0.508439	0.421238
SAMN18236810	Duroc	China	East Asia/Asia	21.55	25.42	50.41	0.504265	0.427495
SAMN18236811	Duroc	China	East Asia/Asia	7.6	7.31	13.32	0.548799	0.570571
SAMN18236812	Duroc	China	East Asia/Asia	5.97	7.62	15.15	0.50297	0.394059
SAMN18236813	Duroc	China	East Asia/Asia	4.96	7.29	14.5	0.502759	0.342069
SAMN18236814	Duroc	China	East Asia/Asia	15.89	22.82	44.9	0.508241	0.353898
SAMN18236815	Duroc	China	East Asia/Asia	5.19	6.94	13.47	0.515219	0.385301
SAMN18236816	Duroc	China	East Asia/Asia	7.33	8.35	15.74	0.530496	0.465693
SAMN18236817	Duroc	China	East Asia/Asia	17.8	22.5	45.62	0.493205	0.39018
SAMN18236818	Duroc	China	East Asia/Asia	4.9	7.03	14.13	0.497523	0.34678
SAMN18236819	Duroc	China	East Asia/Asia	22.95	20.88	42.66	0.489451	0.537975
SAMN18236820	Duroc	China	East Asia/Asia	31.52	26.01	54.75	0.475068	0.575708
SAMN22234287	Ningxiang	China	East Asia/Asia	2.47	25.21	27.61	0.913075	0.0894603
SAMN22234288	Ningxiang	China	East Asia/Asia	2.49	24.72	27.18	0.909492	0.0916115
SAMN22234289	Ningxiang	China	East Asia/Asia	2.26	22.73	24.96	0.910657	0.0905449
SAMN22234290	Ningxiang	China	East Asia/Asia	2.83	28.93	31.71	0.91233	0.0892463
SAMN22234291	Ningxiang	China	East Asia/Asia	2.41	24.37	26.75	0.911028	0.0900935
SAMN22234292	Ningxiang	China	East Asia/Asia	2.66	26.73	29.41	0.908875	0.0904454
SAMN22234293	Ningxiang	China	East Asia/Asia	2.62	25.95	28.53	0.909569	0.0918332
SAMN22234294	Ningxiang	China	East Asia/Asia	2.87	28.24	30.98	0.911556	0.0926404
SAMN22234295	Ningxiang	China	East Asia/Asia	2.85	27.79	30.42	0.913544	0.0936884
SAMN22234296	Ningxiang	China	East Asia/Asia	3.16	32.54	34.47	0.944009	0.0916739
SAMN22234297	Ningxiang	China	East Asia/Asia	3.07	32	34.93	0.916118	0.0878901
SAMN22234298	Ningxiang	China	East Asia/Asia	2.95	30.54	32.79	0.931382	0.0899665
SAMN22234299	Ningxiang	China	East Asia/Asia	2.66	25.5	27.93	0.912997	0.0952381
SAMN22234300	Ningxiang	China	East Asia/Asia	2.65	25.67	28.02	0.916131	0.0945753
SAMN22234301	Ningxiang	China	East Asia/Asia	2.36	23.19	25.3	0.916601	0.0932806
SAMN22234302	Ningxiang	China	East Asia/Asia	2.81	27.68	30.3	0.913531	0.0927393
SAMN22234303	Ningxiang	China	East Asia/Asia	2.41	24.73	27.21	0.908857	0.0885704
SAMN22234304	Ningxiang	China	East Asia/Asia	3.75	37.92	41.31	0.917938	0.0907771
SAMN22234305	Ningxiang	China	East Asia/Asia	2.77	26.91	29.38	0.915929	0.0942818
SAMN22234306	Ningxiang	China	East Asia/Asia	2.2	22.19	24.48	0.906454	0.0898693
SAMN22234307	Ningxiang	China	East Asia/Asia	3	30.28	33.15	0.913424	0.0904977
SAMN22234308	Ningxiang	China	East Asia/Asia	3.19	33.18	35.42	0.936759	0.0900621
SAMN22234309	Ningxiang	China	East Asia/Asia	2.75	27.23	29.42	0.925561	0.0934738
SAMN22234310	Ningxiang	China	East Asia/Asia	2.38	23.74	25.75	0.921942	0.0924272
SAMN22234311	Ningxiang	China	East Asia/Asia	2.55	26.68	29.09	0.917154	0.087659
SAMN22234312	Ningxiang	China	East Asia/Asia	2.49	24.94	27.15	0.9186	0.0917127
SAMN22234313	Ningxiang	China	East Asia/Asia	2.69	25.56	27.92	0.915473	0.0963467
SAMN22234314	Ningxiang	China	East Asia/Asia	3.08	29.28	32.24	0.908189	0.0955335
SAMN22234315	Ningxiang	China	East Asia/Asia	14.38	14.95	30.94	0.483193	0.464771
SAMN22234316	Ningxiang	China	East Asia/Asia	2.56	25.44	28.08	0.905983	0.0911681
SAMN22234317	Ningxiang	China	East Asia/Asia	2.53	25.32	27.54	0.91939	0.0918664
SAMN22234318	Ningxiang	China	East Asia/Asia	13.04	13.62	28.07	0.485216	0.464553
SAMN22234319	Ningxiang	China	East Asia/Asia	2.79	27.14	30.04	0.903462	0.0928762
SAMN22234320	Ningxiang	China	East Asia/Asia	3.16	31.25	34.5	0.905797	0.0915942
SAMN22234321	Ningxiang	China	East Asia/Asia	2.88	28.5	31.12	0.91581	0.092545
SAMN22234322	Ningxiang	China	East Asia/Asia	3.07	30.62	33.83	0.905114	0.0907479
SAMN22234323	Ningxiang	China	East Asia/Asia	3.35	32.93	36.23	0.908915	0.0924648
SAMN22234324	Ningxiang	China	East Asia/Asia	3.45	33.68	37.31	0.902707	0.0924685
SAMN22234325	Ningxiang	China	East Asia/Asia	3.28	32.06	35.52	0.90259	0.0923423
SAMN22234326	Ningxiang	China	East Asia/Asia	2.53	26.22	29.04	0.902893	0.0871212
SAMN22234327	Ningxiang	China	East Asia/Asia	2.92	28.65	31.91	0.897838	0.0915074
SAMN22234328	Ningxiang	China	East Asia/Asia	2.45	24.11	26.74	0.901645	0.091623
SAMN22234329	Ningxiang	China	East Asia/Asia	2.79	27.5	30.44	0.903417	0.0916557
SAMN22234330	Ningxiang	China	East Asia/Asia	2.62	26.01	28.64	0.90817	0.0914804
SAMN22234331	Ningxiang	China	East Asia/Asia	3.01	28.79	31.96	0.900814	0.0941802
SAMN22234332	Ningxiang	China	East Asia/Asia	2.68	27.87	30.79	0.905164	0.0870412
SAMN22234333	Ningxiang	China	East Asia/Asia	2.57	26.32	28.95	0.909154	0.0887737
SAMN22234334	Ningxiang	China	East Asia/Asia	2.55	25.65	28.28	0.907001	0.0901697
SAMN22234335	Ningxiang	China	East Asia/Asia	3.11	30.04	33.13	0.906731	0.0938726
SAMN22234336	Ningxiang	China	East Asia/Asia	2.67	27.29	29.72	0.918237	0.0898385
SAMN22234337	Ningxiang	China	East Asia/Asia	2.65	26.05	28.36	0.918547	0.0934415
SAMN22234338	Ningxiang	China	East Asia/Asia	2.58	24.95	27.32	0.91325	0.0944363
SAMN22234339	Ningxiang	China	East Asia/Asia	2.95	28.72	30.99	0.926751	0.095192
SAMN22234340	Ningxiang	China	East Asia/Asia	2.53	25.6	27.72	0.923521	0.0912698
SAMN22234341	Ningxiang	China	East Asia/Asia	2.62	25.46	27.81	0.915498	0.0942107
SAMN22234342	Ningxiang	China	East Asia/Asia	2.86	29.02	31.58	0.918936	0.0905636
SAMN24148818	Mashen	China	East Asia/Asia	19.34	15.93	36.45	0.437037	0.53059
SAMN24148819	Mashen	China	East Asia/Asia	22.75	18.73	43.67	0.428899	0.520953
SAMN24148820	Mashen	China	East Asia/Asia	15.17	12.22	28.44	0.429677	0.533404
SAMN24148821	Mashen	China	East Asia/Asia	2.88	22.45	28.38	0.79105	0.10148
SAMN24148822	Mashen	China	East Asia/Asia	13.4	10.03	25.89	0.387408	0.517574
SAMN24148823	Mashen	China	East Asia/Asia	4.63	33.12	43.33	0.764366	0.106854
SAMN24148824	Nanyang	China	East Asia/Asia	3.18	25.51	33.17	0.769068	0.0958698
SAMN24148825	Nanyang	China	East Asia/Asia	4.92	36.91	47.29	0.780503	0.104039
SAMN24148826	Nanyang	China	East Asia/Asia	3.09	26.18	33.19	0.788792	0.0931003
SAMN24148827	Nanyang	China	East Asia/Asia	3.04	23.96	31.37	0.763787	0.0969079
SAMN24148828	Nanyang	China	East Asia/Asia	5.17	38.74	52.04	0.744427	0.0993467
SAMN24148829	Bamei	China	East Asia/Asia	2.07	22.18	23.83	0.93076	0.0868653
SAMN24148830	Bamei	China	East Asia/Asia	2.22	23.21	24.64	0.941964	0.0900974
SAMN24148831	Bamei	China	East Asia/Asia	2.5	25.66	27.91	0.919384	0.0895736
SAMN24148832	Bamei	China	East Asia/Asia	3.1	28.03	29.56	0.948241	0.104871
SAMN24148833	Bamei	China	East Asia/Asia	10.46	11.6	23.37	0.496363	0.447582
SAMN24148834	Bamei	China	East Asia/Asia	11.52	12.72	25.61	0.496681	0.449824
SAMN24148835	Tongcheng	China	East Asia/Asia	9.96	11.98	24.34	0.492194	0.409203
SAMN24148836	Tongcheng	China	East Asia/Asia	10.3	11.59	23.6	0.491102	0.436441
SAMN24148837	Tongcheng	China	East Asia/Asia	9.97	11.71	23.99	0.48812	0.41559
SAMN24148838	Tongcheng	China	East Asia/Asia	2.26	22.49	24.69	0.910895	0.091535
SAMN24148839	Tongcheng	China	East Asia/Asia	10.38	11.92	24.43	0.487925	0.424887
SAMN24148840	Tongcheng	China	East Asia/Asia	9.06	10.42	21.36	0.487828	0.424157
SAMN24148841	Neijiang	China	East Asia/Asia	2.01	20.02	22.51	0.889382	0.0892936
SAMN24148842	Neijiang	China	East Asia/Asia	2.23	23.08	25.54	0.903681	0.087314
SAMN24148843	Neijiang	China	East Asia/Asia	2.32	22.06	23.92	0.922241	0.09699
SAMN24148844	Neijiang	China	East Asia/Asia	2.1	20.71	22.87	0.905553	0.0918233
SAMN24148845	Neijiang	China	East Asia/Asia	11.8	13.15	26.61	0.494175	0.443442
SAMN24148846	Meishan	China	East Asia/Asia	11.24	11.56	23.51	0.491706	0.478094
SAMN24148847	Meishan	China	East Asia/Asia	2.2	23.89	25.93	0.921327	0.0848438
SAMN24148848	Meishan	China	East Asia/Asia	1.96	22.55	24.09	0.936073	0.0813616
SAMN24148849	Meishan	China	East Asia/Asia	11.16	11.09	22.6	0.490708	0.493805
SAMN24148850	Meishan	China	East Asia/Asia	2.06	21.02	22.58	0.930912	0.0912312
SAMN24148851	Meishan	China	East Asia/Asia	10.2	11.08	22.17	0.499774	0.460081
SAMN24148852	Bama	China	East Asia/Asia	2.39	22.81	24.58	0.92799	0.0972335
SAMN24148853	Bama	China	East Asia/Asia	2.36	21.78	24.05	0.905613	0.0981289
SAMN24148854	Bama	China	East Asia/Asia	2.65	24.3	26.5	0.916981	0.1
SAMN24148855	Bama	China	East Asia/Asia	2.53	23.88	26.25	0.909714	0.096381
SAMN24148856	Bama	China	East Asia/Asia	2.35	23.18	25.15	0.92167	0.0934394
SAMN24148857	Bama	China	East Asia/Asia	2.35	22.6	24.96	0.905449	0.0941506
SAMN24148858	Diannanxiaoer	China	East Asia/Asia	2.47	24.35	26.35	0.924099	0.0937381
SAMN24148859	Diannanxiaoer	China	East Asia/Asia	2.37	22.95	25.5	0.9	0.0929412
SAMN24148860	Diannanxiaoer	China	East Asia/Asia	2.17	21.8	23.86	0.913663	0.0909472
SAMN24148861	Diannanxiaoer	China	East Asia/Asia	2.32	21.82	24.08	0.906146	0.0963455
SAMN24148862	Diannanxiaoer	China	East Asia/Asia	11.04	12.77	26.4	0.483712	0.418182
SAMN24148863	Diannanxiaoer	China	East Asia/Asia	2.42	24.1	26.52	0.908748	0.0912519
SAMN24148864	Lantang	China	East Asia/Asia	2.44	24.53	26.86	0.913254	0.0908414
SAMN24148865	Lantang	China	East Asia/Asia	2.37	22.51	25.22	0.892546	0.093973
SAMN24148866	Lantang	China	East Asia/Asia	2.37	22.98	25.02	0.918465	0.0947242
SAMN24148867	Lantang	China	East Asia/Asia	8.8	11.41	23.5	0.485532	0.374468
SAMN24148868	Lantang	China	East Asia/Asia	2.47	25.52	26.91	0.948346	0.0917874
SAMN24148869	Lantang	China	East Asia/Asia	2.18	21.4	24.46	0.874898	0.0891251
SAMN24295375	European wild boar	Europe/Europe	Europe/Europe	49.62	51.01	100.62	0.506957	0.493143
SAMN24340000	Suhuai pig	China	East Asia/Asia	5.69	7.05	14.45	0.487889	0.393772
SAMN24340001	Suhuai pig	China	East Asia/Asia	5.49	6.65	13.73	0.484341	0.399854
SAMN24340002	Suhuai pig	China	East Asia/Asia	5.5	7.06	14.02	0.503566	0.392297
SAMN24340003	Suhuai pig	China	East Asia/Asia	1.09	11.04	12.57	0.878282	0.0867144
SAMN24340004	Suhuai pig	China	East Asia/Asia	1.25	14.09	15.37	0.916721	0.0813273
SAMN24340005	Suhuai pig	China	East Asia/Asia	1.14	11.86	13.75	0.862545	0.0829091
SAMN24340006	Suhuai pig	China	East Asia/Asia	1.36	14.11	15.65	0.901597	0.086901
SAMN24340007	Suhuai pig	China	East Asia/Asia	5.12	6.23	12.51	0.498002	0.409273
SAMN24340008	Suhuai pig	China	East Asia/Asia	1.07	11.14	12.68	0.878549	0.0843849
SAMN24340009	Suhuai pig	China	East Asia/Asia	1.13	11.26	13.5	0.834074	0.0837037
SAMN24340010	Suhuai pig	China	East Asia/Asia	5.95	6.34	13.04	0.486196	0.456288
SAMN24340011	Suhuai pig	China	East Asia/Asia	6.09	7.49	15.33	0.488584	0.39726
SAMN24340012	Suhuai pig	China	East Asia/Asia	5.94	6.65	13.28	0.500753	0.447289
SAMN24340013	Suhuai pig	China	East Asia/Asia	6.95	7.75	15.06	0.514608	0.461487
SAMN24340014	Suhuai pig	China	East Asia/Asia	1.18	12.56	13.35	0.940824	0.0883895
SAMN24340015	Suhuai pig	China	East Asia/Asia	1.06	11.07	13	0.851538	0.0815385
SAMN24340016	Suhuai pig	China	East Asia/Asia	4.21	5.17	10.55	0.490047	0.399052
SAMN24340017	Suhuai pig	China	East Asia/Asia	1.24	11.66	13.4	0.870149	0.0925373
SAMN24340018	Suhuai pig	China	East Asia/Asia	5.52	6.59	12.92	0.510062	0.427245
SAMN24340019	Suhuai pig	China	East Asia/Asia	4.88	6.32	12.72	0.496855	0.383648
SAMN24340020	Suhuai pig	China	East Asia/Asia	5.49	7.02	14.05	0.499644	0.390747
SAMN24340021	Suhuai pig	China	East Asia/Asia	4.84	5.82	12.05	0.482988	0.40166
SAMN24340022	Suhuai pig	China	East Asia/Asia	5.85	6.96	13.82	0.503618	0.4233
SAMN24340023	Suhuai pig	China	East Asia/Asia	1.17	12.11	12.86	0.94168	0.0909798
SAMN24340024	Suhuai pig	China	East Asia/Asia	1.24	12.36	13.95	0.886022	0.0888889
SAMN24340025	Suhuai pig	China	East Asia/Asia	1.07	11.15	12.36	0.902104	0.0865696
SAMN24340026	Suhuai pig	China	East Asia/Asia	1.08	12.37	14.02	0.882311	0.0770328
SAMN24340027	Suhuai pig	China	East Asia/Asia	1.17	11.89	12.22	0.972995	0.0957447
SAMN24340028	Suhuai pig	China	East Asia/Asia	1.15	12.07	13.67	0.882955	0.0841258
SAMN24340029	Suhuai pig	China	East Asia/Asia	1.27	12.73	13.4	0.95	0.0947761
