# Supplementary material for: Integrated mitogenome and Y chromosome analysis untangles the complex origin of African pigs
Source: iScience. 2025 Nov 27;29(1):114252. doi: 10.1016/j.isci.2025.114252 (PMC12775879; doi:10.1016/j.isci.2025.114252)
Supplement: Data S3. Reported presence of earliest occurrences of pigs in Africa [file mmc4.xlsx]

## Sheet: Data S3
Data S3 reported presence of earliest occurences of pigs in Africa
Site Name	Specimen identification	Archaeological date	Genetic date	References
Tangier	Domestic pig	4.0 -1.0 Kya	?	Blench, 2000
Guanche	Domestic pig	2.0 Kya	?	Blench, 2000
Senegambia	Domestic pig	around 2.0 Kya	?	Blench, 2000
West-Central Africa	Domestic pig	?	?	Blench, 2000
Eastern Africa-Uganda	Domestic pig	?	1.98 kya	This study
Swahili coast	Suidae	3.0 Kya or 6th century	?	Prendergast et al.2017
Note: ? -means absence date
