# Supplementary material for: Integrated mitogenome and Y chromosome analysis untangles the complex origin of African pigs
Source: iScience. 2025 Nov 27;29(1):114252. doi: 10.1016/j.isci.2025.114252 (PMC12775879; doi:10.1016/j.isci.2025.114252)
Supplement: Data S4. General stepping-stone sampling used for marginal likelihood estimates of strict and relaxed clock [file mmc5.xlsx]

## Sheet: Data S4
Data S4 General stepping-stone sampling
	Relaxed clock
marginalLs[7 ] = -62316.717516968245
Step	theta	likelihood	contribution	ESS
0	1	-26093.4	0	234.78
1	0.5982	-26112.3	-10487.9	250.016
2	0.3258	-26152.3	-7118.18	143.547
3	0.1548	-26252.5	-4479.51	219.276
4	0.0593	-26450.9	-2514.63	129.504
5	0.0154	-27279.9	-1179.22	161.973
6	0.0015	-40458	-485.109	69.3478
7	0	-62316.7	-69.5916	11.5037
sum(ESS) = 1219.9469
marginal L estimate = -26334.152995838045
	Strict clock
marginalLs[7 ] = -90270.41063005874
Step	theta	likelihood	contribution	ESS
0	1	-26139.7	0	196.775
1	0.5982	-26153.6	-10505.4	226.192
2	0.3258	-26184.9	-7127.39	156.493
3	0.1548	-26262.1	-4482.33	424.753
4	0.0593	-26450.4	-2513.84	355.515
5	0.0154	-27303.3	-1178.26	240.98
6	0.0015	-40768.3	-482.438	94.6672
7	0	-90270.4	-92.5292	7.5827
sum(ESS) = 1702.9576
marginal L estimate = -26382.196120332716
