# Supplementary material for: Integrated mitogenome and Y chromosome analysis untangles the complex origin of African pigs
Source: iScience. 2025 Nov 27;29(1):114252. doi: 10.1016/j.isci.2025.114252 (PMC12775879; doi:10.1016/j.isci.2025.114252)
Supplement: Data S5. Eigenvalues used to compute variance percentages of mitogenome and Y chromosome sequences [file mmc6.xlsx]

## Sheet: Data S5
Data S5 Eigenvalues used to compute variance percentages
		Mitogenome
Haplogroup E		Haplogroup A/D		Commbined A/D/E
PC	eigenvalue	PC	eigenvalue	PC	eigenvalue
1	0.00030703	1	0.00245	1	0.04117
2	0.00015166	2	0.00076602	2	0.00232
3	4.1204e-05	3	0.00056527	3	0.00069122
4	2.1508e-05	4	0.00026402	4	0.00057614
5	1.825e-05	5	0.0002163	5	0.00030522
		Y-chromosome
Europe		East Asia		Combined Euro/EastAsia
PC	eigenvalue	PC	eigenvalue	PC	eigenvalue
1	0.01045	1	0.05937	1	94.5851
2	0.00463	2	0.02627	2	0.04859
3	0.00042894	3	0.01891	3	0.02578
4	6.3518e-05	4	0.01794	4	0.01899
5	2.696e-05	5	0.00813	5	0.01551
